# Supplementary material for: Crystal structure of 2-oxo-N′-phenyl-2H-chromene-3-carbohydrazide
Source: Acta Crystallogr E Crystallogr Commun. 2015 Nov 28;71(Pt 12):o1005–6. doi: 10.1107/S2056989015022495 (PMC4719947; doi:10.1107/S2056989015022495)
Supplement: Supplementary file 1 [file e-71-o1005-sup1.cif]

##############################################################################
#                                                                            #
# This CIF contains the data in a paper accepted for publication in          #
# Acta Crystallographica Section E. It conforms to the requirements of       #
# Notes for Authors for Acta Crystallographica Section E, and has been       #
# peer reviewed under the auspices of the IUCr Commission on Journals.       #
#                                                                            #
# Full details of the Crystallographic Information File format               #
# are given in the paper "The Crystallographic Information File (CIF):       #
# a New Standard Archive File for Crystallography" by S. R. Hall, F. H.      #
# Allen and I. D. Brown [Acta Cryst. (1991), A47, 655-685].                  #
#                                                                            #
# The current version of the core CIF dictionary is obtainable from          #
# ftp://ftp.iucr.org/pub/cif_core.dic.                                       #
#                                                                            #
# Software is freely available for graphical display of the structure(s)     #
# in this CIF. For information consult the CIF software page                 #
# http://www.iucr.org/resources/cif/software.                                #
#                                                                            #
# This file may be used for bona fide research purposes within the           #
# scientific community so long as proper attribution is given to the journal # 
# article from which it was obtained.                                        #
#                                                                            #
##############################################################################
data_global
_audit_creation_method     'APEX2 v2014.11-0'
_journal_date_recd_electronic     2015-11-20
_journal_date_accepted     2015-11-24
_journal_name_full     'Acta Crystallographica, Section E'
_journal_year     2015
_journal_volume     71
_journal_issue     12
_journal_page_first     o1005
_journal_page_last     o1006
_journal_paper_category     HO
_journal_paper_doi     10.1107/S2056989015022495
_journal_coeditor_code     FF2144
_publ_contact_author_name
;
Mustafa R. Albayati
;
_publ_contact_author_address
;
Kirkuk University,
College of Science,
Department of Chemistry,
Kirkuk,
Iraq
;
_publ_contact_author_email     'shaabankamel@yahoo.com'
_publ_contact_author_fax     ?
_publ_contact_author_phone     ?
_publ_section_title
;
Crystal structure of 2-oxo-<i>N</i>'-phenyl-2<i>H</i>-chromene-3-carbohydrazide
;
loop_
    _publ_author_name
    _publ_author_address
    'Joel T. Mague'
;
Department of Chemistry,
Tulane University,
New Orleans,
LA 70118,
USA
;
    'Mohamed, Shaaban K.'
;
Chemistry and Environmental Division,
Manchester Metropolitan University,
Manchester M1 5GD,
England
Chemistry Department,
Faculty of Science,
Minia University,
61519 El-Minia,
Egypt
;
    'Akkurt, Mehmet'
;
Department of Physics,
Faculty of Sciences,
Erciyes University,
38039 Kayseri,
Turkey
;
    'Sabry H. H. Younes'
;
Chemistry Department,
Faculty of Science,
Sohag University,
82524 Sohag,
Egypt
;
    'Mustafa R. Albayati'
;
Kirkuk University,
College of Science,
Department of Chemistry,
Kirkuk,
Iraq
;
data_I
_database_code_depnum_ccdc_archive 'CCDC 1438684'
_audit_creation_method     'SHELXL-2014/7'
_chemical_name_systematic
;
2-Oxo-<i>N</i>'-phenyl-2<i>H</i>-chromene-3-carbohydrazide
;
_chemical_name_common     ?
_chemical_formula_moiety     'C16 H12 N2 O3'
_chemical_formula_sum     'C16 H12 N2 O3'
_chemical_formula_iupac     'C16 H12 N2 O3'
_chemical_formula_weight     280.28
_chemical_melting_point     ?
_shelx_space_group_comment
;
The symmetry employed for this shelxl refinement is uniquely defined
by the following loop, which should always be used as a source of
symmetry information in preference to the above space-group names.
They are only intended as comments.
;
_space_group_crystal_system     triclinic
_space_group_name_H-M_alt     'P -1'
_space_group_name_Hall     '-P 1'
loop_
    _space_group_symop_operation_xyz
    'x, y, z'
    '-x, -y, -z'
_cell_length_a     6.6508(2)
_cell_length_b     8.3906(3)
_cell_length_c     11.6388(4)
_cell_angle_alpha     96.504(2)
_cell_angle_beta     95.614(2)
_cell_angle_gamma     94.757(2)
_cell_volume     639.31(4)
_cell_formula_units_Z     2
_cell_measurement_reflns_used     3784
_cell_measurement_theta_min     3.8452
_cell_measurement_theta_max     72.2382
_cell_measurement_temperature     150.(2)
_exptl_crystal_description     tablet
_exptl_crystal_colour     colourless
_exptl_crystal_size_max     0.192
_exptl_crystal_size_mid     0.125
_exptl_crystal_size_min     0.048
_exptl_crystal_density_diffrn     1.456
_exptl_crystal_density_meas     ?
_exptl_crystal_density_method     'not measured'
_exptl_crystal_F_000     292
_exptl_absorpt_coefficient_mu     0.846
_exptl_absorpt_correction_type     multi-scan
_exptl_absorpt_process_details
;
(<i>SADABS</i>; Bruker, 2015)
;
_shelx_estimated_absorpt_T_min     0.854
_shelx_estimated_absorpt_T_max     0.961
_exptl_absorpt_correction_T_min     0.88
_exptl_absorpt_correction_T_max     0.96
_diffrn_ambient_temperature     150(2)
_diffrn_radiation_type     CuK\a
_diffrn_radiation_wavelength     1.54178
_diffrn_radiation_monochromator     mirror
_diffrn_measurement_device_type     'Bruker D8 VENTURE PHOTON 100 CMOS'
_diffrn_measurement_method     '\w scans'
_diffrn_detector_area_resol_mean     10.4167
_diffrn_reflns_number     4865
_diffrn_reflns_av_R_equivalents     0.0229
_diffrn_reflns_theta_min     3.845
_diffrn_reflns_theta_max     72.252
_diffrn_reflns_theta_full     68.000
_diffrn_measured_fraction_theta_max     0.933
_diffrn_measured_fraction_theta_full     0.962
_diffrn_reflns_limit_h_min     -7
_diffrn_reflns_limit_h_max     7
_diffrn_reflns_limit_k_min     -9
_diffrn_reflns_limit_k_max     10
_diffrn_reflns_limit_l_min     -14
_diffrn_reflns_limit_l_max     14
_refine_special_details
;
Refinement of F^2^ against ALL reflections.  The weighted R-factor wR and
goodness of fit S are based on F^2^, conventional R-factors R are based
on F, with F set to zero for negative F^2^. The threshold expression of
F^2^ > 2sigma(F^2^) is used only for calculating R-factors(gt) etc. and is
not relevant to the choice of reflections for refinement.  R-factors based
on F^2^ are statistically about twice as large as those based on F, and R-
factors based on ALL data will be even larger. H-atoms attached to carbon
were placed in calculated positions (C---H = 0.95 \%A) and included as riding
contributions with isotropic displacement parameters 1.2 - 1.5 times those
of the attached atoms.
;
_reflns_number_total     2371
_reflns_number_gt     2121
_reflns_threshold_expression     'I > 2\s(I)'
_refine_ls_structure_factor_coef     Fsqd
_refine_ls_matrix_type     full
_refine_ls_R_factor_all     0.0414
_refine_ls_R_factor_gt     0.0373
_refine_ls_wR_factor_gt     0.1019
_refine_ls_wR_factor_ref     0.1066
_refine_ls_goodness_of_fit_ref     1.061
_refine_ls_restrained_S_all     1.061
_refine_ls_number_reflns     2371
_refine_ls_number_parameters     199
_refine_ls_number_restraints     0
_refine_ls_hydrogen_treatment     mixed
_refine_ls_weighting_scheme     calc
_refine_ls_weighting_details
              'w=1/[\s^2^(Fo^2^)+(0.0632P)^2^+0.1234P] where P=(Fo^2^+2Fc^2^)/3'
_atom_sites_solution_hydrogens     mixed
_atom_sites_solution_primary     direct
_atom_sites_solution_secondary     difmap
_refine_ls_shift/su_max     0.000
_refine_ls_shift/su_mean     0.000
_refine_diff_density_max     0.220
_refine_diff_density_min     -0.210
_refine_ls_extinction_method
;
SHELXL2014 (Sheldrick 2015b)
;
_refine_ls_extinction_coef     0.0129(16)
_refine_ls_extinction_expression
                                  'Fc^*^=kFc[1+0.001xFc^2^\l^3^/sin(2\q)]^-1/4^'
loop_
    _atom_type_symbol
    _atom_type_description
    _atom_type_scat_dispersion_real
    _atom_type_scat_dispersion_imag
    _atom_type_scat_source
    'C' 'C' 0.0181 0.0091
                         'International Tables Vol C Tables 4.2.6.8 and 6.1.1.4'
    'H' 'H' 0.0000 0.0000
                         'International Tables Vol C Tables 4.2.6.8 and 6.1.1.4'
    'N' 'N' 0.0311 0.0180
                         'International Tables Vol C Tables 4.2.6.8 and 6.1.1.4'
    'O' 'O' 0.0492 0.0322
                         'International Tables Vol C Tables 4.2.6.8 and 6.1.1.4'
_computing_data_collection
;
<i>APEX2</i> (Bruker, 2015)
;
_computing_cell_refinement
;
<i>SAINT</i> (Bruker, 2015)
;
_computing_data_reduction
;
<i>SAINT</i>  (Bruker, 2015)
;
_computing_structure_solution
;
<i>SHELXT</i> (Sheldrick, 2015a)
;
_computing_structure_refinement
;
<i>SHELXL2014</i> (Sheldrick, 2015b)
;
_computing_molecular_graphics
;
<i>DIAMOND</i> (Brandenburg & Putz, 2012)
;
_computing_publication_material
;
<i>SHELXTL</i> (Sheldrick, 2008)
;
loop_
    _atom_site_type_symbol
    _atom_site_label
    _atom_site_fract_x
    _atom_site_fract_y
    _atom_site_fract_z
    _atom_site_U_iso_or_equiv
    _atom_site_adp_type
    _atom_site_calc_flag
    _atom_site_occupancy
    _atom_site_disorder_assembly
    _atom_site_disorder_group
    O O1 1.05849(13) 0.30993(11) 0.29083(7) 0.0271(2) Uani d 1 . .
    O O2 0.92419(13) 0.42696(12) 0.14651(7) 0.0299(2) Uani d 1 . .
    O O3 0.43044(13) 0.53972(11) 0.33020(7) 0.0292(2) Uani d 1 . .
    N N1 0.52900(16) 0.50161(13) 0.14932(9) 0.0256(3) Uani d 1 . .
    N N2 0.35679(16) 0.56386(13) 0.09797(9) 0.0245(3) Uani d 1 . .
    C C1 0.73626(18) 0.41687(14) 0.31115(10) 0.0220(3) Uani d 1 . .
    C C2 0.74197(18) 0.37498(14) 0.42062(10) 0.0233(3) Uani d 1 . .
    H H2 0.6338 0.3978 0.4656 0.028 Uiso calc 1 . .
    C C3 0.90772(18) 0.29704(14) 0.46963(10) 0.0240(3) Uani d 1 . .
    C C4 0.9195(2) 0.24825(16) 0.58159(11) 0.0275(3) Uani d 1 . .
    H H4 0.8142 0.2670 0.6296 0.033 Uiso calc 1 . .
    C C5 1.0850(2) 0.17297(16) 0.62133(11) 0.0300(3) Uani d 1 . .
    H H5 1.0926 0.1391 0.6967 0.036 Uiso calc 1 . .
    C C6 1.2410(2) 0.14627(16) 0.55202(11) 0.0305(3) Uani d 1 . .
    H H6 1.3550 0.0960 0.5812 0.037 Uiso calc 1 . .
    C C7 1.2321(2) 0.19208(16) 0.44109(11) 0.0295(3) Uani d 1 . .
    H H7 1.3377 0.1730 0.3934 0.035 Uiso calc 1 . .
    C C8 1.06438(19) 0.26654(15) 0.40167(10) 0.0243(3) Uani d 1 . .
    C C9 0.90475(18) 0.38814(15) 0.24263(10) 0.0236(3) Uani d 1 . .
    C C10 0.55367(18) 0.49380(14) 0.26524(10) 0.0229(3) Uani d 1 . .
    C C11 0.35631(19) 0.73381(15) 0.11707(9) 0.0246(3) Uani d 1 . .
    C C12 0.5353(2) 0.83552(17) 0.13527(11) 0.0324(3) Uani d 1 . .
    H H12 0.6626 0.7916 0.1390 0.039 Uiso calc 1 . .
    C C13 0.5280(2) 1.00138(18) 0.14802(13) 0.0401(4) Uani d 1 . .
    H H13 0.6509 1.0703 0.1608 0.048 Uiso calc 1 . .
    C C14 0.3449(2) 1.06733(18) 0.14238(12) 0.0390(4) Uani d 1 . .
    H H14 0.3410 1.1810 0.1518 0.047 Uiso calc 1 . .
    C C15 0.1668(2) 0.96594(18) 0.12283(12) 0.0367(3) Uani d 1 . .
    H H15 0.0400 1.0106 0.1185 0.044 Uiso calc 1 . .
    C C16 0.1711(2) 0.80054(16) 0.10956(11) 0.0300(3) Uani d 1 . .
    H H16 0.0478 0.7323 0.0953 0.036 Uiso calc 1 . .
    H H2N 0.242(3) 0.5112(19) 0.1179(14) 0.033(4) Uiso d 1 . .
    H H1N 0.621(3) 0.472(2) 0.1014(16) 0.043(5) Uiso d 1 . .
loop_
    _atom_site_aniso_label
    _atom_site_aniso_U_11
    _atom_site_aniso_U_22
    _atom_site_aniso_U_33
    _atom_site_aniso_U_12
    _atom_site_aniso_U_13
    _atom_site_aniso_U_23
    O1 0.0260(5) 0.0348(5) 0.0226(4) 0.0082(4) 0.0054(3) 0.0060(4)
    O2 0.0274(5) 0.0422(6) 0.0222(4) 0.0063(4) 0.0070(3) 0.0075(4)
    O3 0.0284(5) 0.0393(5) 0.0221(4) 0.0101(4) 0.0069(4) 0.0040(4)
    N1 0.0259(5) 0.0337(6) 0.0194(5) 0.0111(4) 0.0041(4) 0.0048(4)
    N2 0.0230(5) 0.0297(6) 0.0218(5) 0.0067(4) 0.0027(4) 0.0048(4)
    C1 0.0234(6) 0.0217(6) 0.0207(6) 0.0020(4) 0.0035(5) 0.0012(4)
    C2 0.0247(6) 0.0240(6) 0.0210(6) 0.0021(4) 0.0037(5) 0.0012(4)
    C3 0.0264(6) 0.0227(6) 0.0222(6) 0.0016(5) 0.0014(5) 0.0014(5)
    C4 0.0308(7) 0.0289(7) 0.0232(6) 0.0030(5) 0.0036(5) 0.0043(5)
    C5 0.0358(7) 0.0296(7) 0.0243(6) 0.0027(5) -0.0012(5) 0.0065(5)
    C6 0.0301(7) 0.0295(7) 0.0317(7) 0.0061(5) -0.0029(5) 0.0056(5)
    C7 0.0274(7) 0.0318(7) 0.0299(6) 0.0068(5) 0.0031(5) 0.0030(5)
    C8 0.0274(6) 0.0240(6) 0.0211(6) 0.0015(5) 0.0011(5) 0.0029(4)
    C9 0.0244(6) 0.0246(6) 0.0215(6) 0.0022(4) 0.0020(5) 0.0020(4)
    C10 0.0250(6) 0.0239(6) 0.0200(6) 0.0026(4) 0.0043(5) 0.0022(4)
    C11 0.0297(6) 0.0299(7) 0.0156(5) 0.0065(5) 0.0048(4) 0.0038(4)
    C12 0.0299(7) 0.0364(8) 0.0307(7) 0.0051(5) 0.0025(5) 0.0025(5)
    C13 0.0423(8) 0.0360(8) 0.0409(8) -0.0017(6) 0.0064(6) 0.0015(6)
    C14 0.0562(9) 0.0290(7) 0.0345(7) 0.0098(6) 0.0128(7) 0.0044(5)
    C15 0.0423(8) 0.0398(8) 0.0325(7) 0.0181(6) 0.0097(6) 0.0079(6)
    C16 0.0292(7) 0.0354(7) 0.0272(6) 0.0086(5) 0.0051(5) 0.0054(5)
_geom_special_details
;
 All esds (except the esd in the dihedral angle between two l.s. planes)
 are estimated using the full covariance matrix.  The cell esds are taken
 into account individually in the estimation of esds in distances, angles
 and torsion angles; correlations between esds in cell parameters are only
 used when they are defined by crystal symmetry.  An approximate (isotropic)
 treatment of cell esds is used for estimating esds involving l.s. planes.
;
loop_
    _geom_bond_atom_site_label_1
    _geom_bond_atom_site_label_2
    _geom_bond_site_symmetry_2
    _geom_bond_distance
    _geom_bond_publ_flag
    O1 C9 . 1.3687(14) ?
    O1 C8 . 1.3774(14) ?
    O2 C9 . 1.2158(15) ?
    O3 C10 . 1.2245(15) ?
    N1 C10 . 1.3528(15) ?
    N1 N2 . 1.4064(14) ?
    N1 H1N . 0.896(18) ?
    N2 C11 . 1.4184(16) ?
    N2 H2N . 0.911(17) ?
    C1 C2 . 1.3573(16) ?
    C1 C9 . 1.4581(17) ?
    C1 C10 . 1.5027(16) ?
    C2 C3 . 1.4315(17) ?
    C2 H2 . 0.9500 ?
    C3 C8 . 1.3915(18) ?
    C3 C4 . 1.4064(17) ?
    C4 C5 . 1.3809(18) ?
    C4 H4 . 0.9500 ?
    C5 C6 . 1.3921(19) ?
    C5 H5 . 0.9500 ?
    C6 C7 . 1.3854(18) ?
    C6 H6 . 0.9500 ?
    C7 C8 . 1.3874(18) ?
    C7 H7 . 0.9500 ?
    C11 C12 . 1.3899(19) ?
    C11 C16 . 1.3939(17) ?
    C12 C13 . 1.388(2) ?
    C12 H12 . 0.9500 ?
    C13 C14 . 1.378(2) ?
    C13 H13 . 0.9500 ?
    C14 C15 . 1.384(2) ?
    C14 H14 . 0.9500 ?
    C15 C16 . 1.382(2) ?
    C15 H15 . 0.9500 ?
    C16 H16 . 0.9500 ?
loop_
    _geom_angle_atom_site_label_1
    _geom_angle_atom_site_label_2
    _geom_angle_atom_site_label_3
    _geom_angle_site_symmetry_1
    _geom_angle_site_symmetry_3
    _geom_angle
    _geom_angle_publ_flag
    C9 O1 C8 . . 122.88(10) ?
    C10 N1 N2 . . 120.49(10) ?
    C10 N1 H1N . . 123.5(11) ?
    N2 N1 H1N . . 116.0(11) ?
    N1 N2 C11 . . 115.52(10) ?
    N1 N2 H2N . . 109.7(10) ?
    C11 N2 H2N . . 112.6(10) ?
    C2 C1 C9 . . 119.98(11) ?
    C2 C1 C10 . . 117.83(11) ?
    C9 C1 C10 . . 122.18(10) ?
    C1 C2 C3 . . 121.33(11) ?
    C1 C2 H2 . . 119.3 ?
    C3 C2 H2 . . 119.3 ?
    C8 C3 C4 . . 118.47(11) ?
    C8 C3 C2 . . 117.82(11) ?
    C4 C3 C2 . . 123.71(11) ?
    C5 C4 C3 . . 119.62(12) ?
    C5 C4 H4 . . 120.2 ?
    C3 C4 H4 . . 120.2 ?
    C4 C5 C6 . . 120.62(12) ?
    C4 C5 H5 . . 119.7 ?
    C6 C5 H5 . . 119.7 ?
    C7 C6 C5 . . 120.82(12) ?
    C7 C6 H6 . . 119.6 ?
    C5 C6 H6 . . 119.6 ?
    C6 C7 C8 . . 118.10(12) ?
    C6 C7 H7 . . 121.0 ?
    C8 C7 H7 . . 121.0 ?
    O1 C8 C7 . . 116.96(11) ?
    O1 C8 C3 . . 120.67(11) ?
    C7 C8 C3 . . 122.37(11) ?
    O2 C9 O1 . . 115.97(10) ?
    O2 C9 C1 . . 126.82(11) ?
    O1 C9 C1 . . 117.20(10) ?
    O3 C10 N1 . . 122.64(11) ?
    O3 C10 C1 . . 120.63(11) ?
    N1 C10 C1 . . 116.64(10) ?
    C12 C11 C16 . . 119.18(12) ?
    C12 C11 N2 . . 121.77(11) ?
    C16 C11 N2 . . 118.90(12) ?
    C13 C12 C11 . . 119.95(13) ?
    C13 C12 H12 . . 120.0 ?
    C11 C12 H12 . . 120.0 ?
    C14 C13 C12 . . 120.85(14) ?
    C14 C13 H13 . . 119.6 ?
    C12 C13 H13 . . 119.6 ?
    C13 C14 C15 . . 119.14(13) ?
    C13 C14 H14 . . 120.4 ?
    C15 C14 H14 . . 120.4 ?
    C16 C15 C14 . . 120.81(13) ?
    C16 C15 H15 . . 119.6 ?
    C14 C15 H15 . . 119.6 ?
    C15 C16 C11 . . 120.04(13) ?
    C15 C16 H16 . . 120.0 ?
    C11 C16 H16 . . 120.0 ?
loop_
    _geom_torsion_atom_site_label_1
    _geom_torsion_atom_site_label_2
    _geom_torsion_atom_site_label_3
    _geom_torsion_atom_site_label_4
    _geom_torsion_site_symmetry_1
    _geom_torsion_site_symmetry_2
    _geom_torsion_site_symmetry_3
    _geom_torsion_site_symmetry_4
    _geom_torsion
    _geom_torsion_publ_flag
    C10 N1 N2 C11 . . . . 74.99(14) ?
    C9 C1 C2 C3 . . . . -2.32(18) ?
    C10 C1 C2 C3 . . . . 178.22(10) ?
    C1 C2 C3 C8 . . . . 0.51(18) ?
    C1 C2 C3 C4 . . . . -178.72(11) ?
    C8 C3 C4 C5 . . . . 0.41(19) ?
    C2 C3 C4 C5 . . . . 179.64(12) ?
    C3 C4 C5 C6 . . . . 0.6(2) ?
    C4 C5 C6 C7 . . . . -1.1(2) ?
    C5 C6 C7 C8 . . . . 0.6(2) ?
    C9 O1 C8 C7 . . . . -178.13(11) ?
    C9 O1 C8 C3 . . . . 1.88(18) ?
    C6 C7 C8 O1 . . . . -179.58(11) ?
    C6 C7 C8 C3 . . . . 0.4(2) ?
    C4 C3 C8 O1 . . . . 179.08(11) ?
    C2 C3 C8 O1 . . . . -0.19(18) ?
    C4 C3 C8 C7 . . . . -0.91(19) ?
    C2 C3 C8 C7 . . . . 179.82(11) ?
    C8 O1 C9 O2 . . . . 176.16(10) ?
    C8 O1 C9 C1 . . . . -3.59(17) ?
    C2 C1 C9 O2 . . . . -175.93(12) ?
    C10 C1 C9 O2 . . . . 3.5(2) ?
    C2 C1 C9 O1 . . . . 3.79(17) ?
    C10 C1 C9 O1 . . . . -176.78(10) ?
    N2 N1 C10 O3 . . . . -0.14(19) ?
    N2 N1 C10 C1 . . . . 176.63(10) ?
    C2 C1 C10 O3 . . . . 11.13(18) ?
    C9 C1 C10 O3 . . . . -168.32(11) ?
    C2 C1 C10 N1 . . . . -165.71(11) ?
    C9 C1 C10 N1 . . . . 14.85(17) ?
    N1 N2 C11 C12 . . . . 28.34(15) ?
    N1 N2 C11 C16 . . . . -156.03(11) ?
    C16 C11 C12 C13 . . . . 1.27(19) ?
    N2 C11 C12 C13 . . . . 176.89(11) ?
    C11 C12 C13 C14 . . . . -0.3(2) ?
    C12 C13 C14 C15 . . . . -0.5(2) ?
    C13 C14 C15 C16 . . . . 0.3(2) ?
    C14 C15 C16 C11 . . . . 0.7(2) ?
    C12 C11 C16 C15 . . . . -1.48(18) ?
    N2 C11 C16 C15 . . . . -177.22(11) ?
loop_
    _geom_hbond_atom_site_label_D
    _geom_hbond_atom_site_label_H
    _geom_hbond_atom_site_label_A
    _geom_hbond_site_symmetry_A
    _geom_hbond_distance_DH
    _geom_hbond_distance_HA
    _geom_hbond_distance_DA
    _geom_hbond_angle_DHA
    N1 H1N N2 2_665 0.896(18) 2.327(18) 3.0498(14) 137.7(15)
    N1 H1N O2 . 0.896(18) 2.112(18) 2.7544(13) 127.8(15)
    N2 H2N O2 1_455 0.911(17) 2.243(17) 3.1358(14) 166.3(14)
_shelx_hkl_file
;
  -1   0   0   24.60    0.80
  -2   0   0  610.74   16.80
   2   0   0  580.94   16.80
   3   0   0   24.50    1.20
   4   0   0    7.40    0.80
   5   0   0  232.38    7.00
   5   0   0  230.28    7.00
   5   0   0  217.18    7.10
   6   0   0  301.67    8.80
   6   0   0  285.77    8.90
   7   0   0  168.78    5.40
   7  -1   0   16.90    1.20
   6  -1   0  295.67    9.00
   6  -1   0  299.67    8.90
  -6   1   0  288.97    8.60
   5  -1   0  334.87   10.00
   5  -1   0  337.57   10.00
  -5   1   0  334.97    9.80
   4  -1   0    7.60    0.90
   3  -1   0  183.08    5.60
   3  -1   0  183.78    5.40
   3  -1   0  190.48    5.40
   2  -1   0  567.24   17.20
   2  -1   0  647.74   17.20
   1  -1   0   30.20    1.00
   0  -1   0 1549.05   42.90
   0   1   0 1467.15   42.80
  -1  -1   0  516.35   14.50
   1   1   0  505.75   14.60
  -2  -1   0  364.46   10.00
   2   1   0  338.27   10.00
  -3  -1   0    7.30    0.50
   3   1   0    8.70    0.80
   3   1   0    8.10    0.50
   4   1   0    0.30    0.50
   4   1   0    0.90    0.80
   5   1   0   32.90    1.80
   5   1   0   36.90    1.70
   5   1   0   27.60    1.90
   6   1   0   74.79    2.90
   6   1   0   81.39    2.90
   6   1   0   77.49    2.80
   7   1   0   12.80    1.10
   7  -2   0    0.80    0.60
  -7   2   0    0.50    0.50
   6  -2   0    5.30    1.00
  -6   2   0    6.30    0.90
   5  -2   0  221.18    6.60
  -5   2   0  203.28    6.40
   4  -2   0  186.68    5.80
  -4   2   0  186.48    5.60
   3  -2   0   25.60    1.30
   3  -2   0   27.00    1.10
   2  -2   0    0.20    0.10
   2  -2   0    0.30    0.20
   1  -2   0   47.80    1.60
  -1   2   0   45.60    1.50
   0  -2   0   44.90    1.50
   0   2   0   41.90    1.40
   1   2   0 9999.00  281.97
  -2  -2   0  421.16   12.00
   2   2   0  415.76   12.00
  -3  -2   0  279.47    8.00
   3   2   0  265.77    7.90
   3   2   0  273.67    8.10
   4   2   0   10.00    0.90
   4   2   0   10.50    1.30
   4   2   0    9.50    1.20
   5   2   0   61.79    2.50
   5   2   0   63.19    2.50
   5   2   0   64.39    2.50
   6   2   0   74.39    2.60
   6   2   0   73.59    2.70
   6   2   0   68.59    2.70
   7   2   0  295.87    8.70
   7   2   0  287.67    8.50
   7  -3   0   -0.50    0.90
  -7   3   0   -0.20    0.30
   6  -3   0    2.10    0.70
  -6   3   0    2.10    0.50
   5  -3   0  365.66   10.60
  -5   3   0  341.47   10.30
   4  -3   0  144.59    4.60
  -4   3   0  144.59    4.50
   3  -3   0   41.30    1.90
   3  -3   0   42.70    1.70
   2  -3   0   37.20    1.60
  -2   3   0   37.00    1.60
   1  -3   0  213.48    6.30
  -1   3   0  207.18    6.30
   0  -3   0  522.25   14.60
   0   3   0  489.25   14.50
  -1  -3   0 2200.98   60.59
   1   3   0 2252.77   60.89
   1   3   0 1947.31   60.09
  -2  -3   0   15.40    1.00
   2   3   0   14.60    0.90
   2   3   0   15.30    0.90
   3   3   0  321.77    9.70
   3   3   0  335.87    9.70
   4   3   0    1.50    0.60
   4   3   0    3.00    0.80
   4   3   0    2.00    0.80
   5   3   0   44.00    1.90
   5   3   0   44.40    1.90
   5   3   0   43.90    1.90
   6   3   0    0.30    0.50
   6   3   0    0.10    0.50
   6   3   0    0.90    0.50
   7   3   0   23.20    1.10
   7   3   0   24.70    1.40
   7  -4   0    4.20    1.10
  -7   4   0    3.20    0.50
   6  -4   0   90.59    3.30
  -6   4   0   95.39    3.00
   5  -4   0   11.00    1.10
  -5   4   0   11.10    1.60
  -5   4   0   13.20    1.00
   4  -4   0   25.40    1.50
  -4   4   0   26.40    1.30
  -4   4   0   23.10    1.50
   3  -4   0   45.20    2.20
  -3   4   0   48.10    1.90
  -3   4   0   45.10    2.00
  -2   4   0  322.87    9.50
   1  -4   0    8.70    1.00
  -1   4   0    7.60    0.80
  -1   4   0    8.20    0.80
   0  -4   0  439.96   13.20
   0   4   0  455.05   13.00
   0   4   0  455.65   13.20
  -1  -4   0  506.15   14.40
   1   4   0  475.55   14.10
   1   4   0  466.55   13.90
   2   4   0  837.72   24.20
   2   4   0  841.92   24.10
   3   4   0  333.27   10.00
   3   4   0  334.87    9.90
   3   4   0  340.97   10.00
   4   4   0  112.19    3.80
   4   4   0  108.69    3.70
   5   4   0    0.00    0.50
   5   4   0    0.20    0.50
   5   4   0    0.40    0.50
   6   4   0    0.20    0.50
   6   4   0   -0.10    0.30
   7   4   0   12.80    0.80
   7  -5   0    0.70    1.10
  -7   5   0    0.70    0.30
   6  -5   0    3.00    0.70
  -6   5   0    3.00    0.50
   5  -5   0   21.80    1.50
  -5   5   0   25.50    1.20
  -5   5   0   25.10    1.50
   4  -5   0   23.80    1.50
  -4   5   0   21.60    1.20
  -4   5   0   22.70    1.30
  -3   5   0  385.56   11.00
  -3   5   0  371.06   11.00
  -2   5   0  333.47    9.90
  -2   5   0  356.96   10.20
  -2   5   0  326.27   10.10
  -1   5   0  217.28    6.60
   0   5   0   53.19    2.00
   1   5   0  594.34   17.50
   1   5   0  613.64   17.40
   2   5   0  251.77    7.50
   2   5   0  240.18    7.50
   3   5   0   32.80    1.90
   3   5   0   36.40    1.70
   3   5   0   34.70    1.60
   4   5   0    2.40    0.60
   4   5   0    3.50    0.80
   4   5   0    4.50    1.10
   5   5   0    8.70    0.90
   5   5   0    9.10    0.90
   6   5   0    0.40    0.30
   6   5   0    1.20    0.50
  -7   6   0    5.00    0.50
   6  -6   0    2.50    0.70
  -6   6   0    2.80    0.50
   5  -6   0    0.60    0.70
  -5   6   0    0.20    0.50
  -5   6   0   -0.80    0.40
   4  -6   0  141.49    4.90
  -4   6   0  148.89    4.60
  -4   6   0  149.69    4.60
  -3   6   0  144.89    4.50
  -3   6   0  145.19    4.60
  -2   6   0   38.70    1.90
  -2   6   0   38.40    1.70
  -2   6   0   38.20    1.90
  -1   6   0  139.59    4.60
  -1   6   0  144.69    4.50
   0   6   0    9.10    1.30
   0   6   0    9.00    1.00
   1   6   0   86.89    3.00
   1   6   0   82.69    3.00
   2   6   0  435.16   12.70
   2   6   0  433.96   12.80
   3   6   0  398.56   11.60
   3   6   0  384.46   11.80
   4   6   0  107.09    3.50
   4   6   0  104.29    3.70
   5   6   0   13.70    0.90
   5   6   0   15.20    1.20
  -6  -6   0    1.50    0.50
   6   6   0    0.50    0.30
  -6   7   0   22.00    0.90
   5  -7   0   10.50    1.10
  -5   7   0    9.50    0.70
  -5   7   0    8.60    0.80
   4  -7   0   64.89    2.70
  -4   7   0   71.89    2.40
  -4   7   0   67.39    2.40
  -3   7   0   32.00    1.60
  -3   7   0   33.30    1.50
  -2   7   0   61.89    2.40
  -2   7   0   65.99    2.60
  -1   7   0  232.18    7.10
  -1   7   0  242.38    7.40
   0   7   0   97.59    3.40
   0   7   0   97.99    3.50
   1   7   0    1.30    0.70
   1   7   0    0.80    0.60
   2   7   0    0.00    0.60
   2   7   0    0.10    0.50
   3   7   0   18.70    1.10
   3   7   0   14.40    1.20
   4   7   0   70.79    2.50
   4   7   0   73.19    2.70
   5   7   0   67.79    2.40
   5   7   0   63.59    2.10
   5  -8   0    9.20    1.30
  -5   8   0    9.80    0.70
  -5   8   0    7.90    0.80
   4  -8   0    1.20    0.70
  -4   8   0    0.60    0.50
  -4   8   0    0.70    0.40
  -3   8   0    7.30    1.10
  -2   8   0    4.20    0.90
  -1   8   0   58.99    2.20
  -1   8   0   55.39    2.40
   0   8   0    5.50    0.80
   0   8   0    4.60    1.00
   1   8   0   12.70    1.20
   2   8   0   23.70    1.40
   3   8   0   37.40    2.10
   4   8   0   57.09    2.20
  -4   9   0    0.00    0.30
   3  -9   0    1.60    0.70
  -3   9   0    1.10    0.30
  -2   9   0    0.20    0.40
  -1   9   0    3.80    1.00
  -1   9   0    4.30    0.80
   0   9   0   93.79    3.30
   1   9   0    0.10    0.70
  -2  -9   0   14.90    1.40
   2   9   0   12.20    1.10
  -2  10   0    0.50    0.40
  -2  10  -1    4.30    0.60
   2   9  -1    0.80    0.60
   1   9  -1   22.10    1.40
   0   9  -1   14.40    1.20
  -1   9  -1    0.10    0.60
  -1   9  -1    1.10    0.50
  -2   9  -1   -0.10    0.40
  -3   9  -1   17.10    0.90
   3  -9   1   17.50    1.20
  -4   9  -1    2.30    0.40
   4   8  -1   47.90    1.90
   3   8  -1    6.80    1.00
   2   8  -1   49.00    2.10
   1   8  -1    0.40    0.50
   0   8  -1    1.00    0.70
   0   8  -1   -0.40    0.50
  -1   8  -1    6.70    1.00
  -1   8  -1    7.20    1.10
  -2   8  -1    0.50    0.50
  -3   8  -1    3.40    0.70
  -3   8  -1    3.10    0.70
  -4   8  -1    8.20    0.90
  -4   8  -1    8.70    0.70
   4  -8   1    9.30    1.10
  -5   8  -1    0.80    0.40
   5  -8   1    1.40    0.70
   5   7  -1    8.80    0.60
   5   7  -1    8.70    1.10
   4   7  -1    0.30    0.60
   4   7  -1   -0.10    0.40
   3   7  -1   35.50    1.60
   3   7  -1   33.30    1.70
   2   7  -1    2.90    0.70
   2   7  -1    4.20    0.90
   1   7  -1    0.80    0.80
   1   7  -1   -0.10    0.50
   0   7  -1   93.39    3.40
   0   7  -1   92.89    3.20
  -1   7  -1   56.39    2.40
  -1   7  -1   54.89    2.20
  -2   7  -1    4.50    1.10
  -3   7  -1   77.89    2.60
  -3   7  -1   78.09    2.70
  -4   7  -1    1.50    0.40
  -4   7  -1    2.70    0.50
   4  -7   1    2.00    0.70
  -5   7  -1    1.70    0.30
  -5   7  -1    1.60    0.50
   5  -7   1    1.70    0.70
  -6   7  -1    2.70    0.50
   6  -7   1    5.30    1.40
   5   6  -1   10.30    0.80
   5   6  -1    9.70    1.00
   4   6  -1    8.70    0.90
   4   6  -1    8.40    1.00
   3   6  -1   93.39    3.40
   3   6  -1   87.79    3.10
   2   6  -1  391.66   11.60
   2   6  -1  395.56   11.70
   1   6  -1  255.67    7.80
   1   6  -1  259.07    7.80
   0   6  -1    2.10    0.50
   0   6  -1    3.00    0.80
  -1   6  -1  144.79    4.50
  -1   6  -1  140.99    4.70
  -2   6  -1  232.48    7.00
  -2   6  -1  213.78    6.70
  -2   6  -1  224.28    6.70
  -3   6  -1    0.40    0.50
  -3   6  -1    0.70    0.50
  -4   6  -1   56.39    2.10
  -4   6  -1   59.39    2.20
   4  -6   1   59.19    2.40
  -5   6  -1   -0.30    0.40
  -5   6  -1   -0.20    0.50
   5  -6   1    0.50    0.70
  -6   6  -1    1.10    0.30
   6  -6   1    0.60    0.60
  -7   6  -1   58.39    1.80
   6   5  -1    0.60    0.30
   6   5  -1   -0.30    0.60
   5   5  -1  185.08    6.00
   5   5  -1  192.28    5.80
   5   5  -1  189.78    5.90
   4   5  -1  172.38    5.30
   4   5  -1  162.48    5.30
   3   5  -1   60.09    2.30
   3   5  -1   55.09    2.40
   2   5  -1    0.50    0.70
   2   5  -1    0.20    0.40
   1   5  -1   30.70    1.40
   0   5  -1   11.20    0.90
  -1   5  -1  383.76   11.30
  -2   5  -1  541.75   15.40
  -2   5  -1  511.05   15.30
  -2   5  -1  549.54   15.60
  -3   5  -1    1.60    0.50
  -3   5  -1    1.70    0.50
  -4   5  -1  127.19    4.10
  -4   5  -1  123.99    4.00
   4  -5   1  135.39    4.40
  -5   5  -1   33.00    1.40
  -5   5  -1   33.70    1.70
   5  -5   1   32.50    1.70
  -6   5  -1   -0.40    0.30
   6  -5   1   -0.10    0.60
  -7   5  -1   97.39    2.90
   7  -5   1   93.29    3.20
   7   4  -1    3.50    0.60
   6   4  -1   18.80    1.10
   6   4  -1   17.40    1.20
   6   4  -1   19.30    1.10
   5   4  -1   35.10    1.60
   5   4  -1   34.90    1.70
   5   4  -1   36.20    1.70
   4   4  -1   49.90    2.10
   4   4  -1   52.89    2.10
   4   4  -1   52.79    2.20
   3   4  -1    5.80    1.40
   3   4  -1    2.60    0.60
   3   4  -1    4.00    0.80
   2   4  -1   12.30    1.00
   1   4  -1  214.28    6.30
   1   4  -1  213.98    6.40
  -1  -4   1  199.38    6.40
   0   4  -1  747.03   21.30
  -1   4  -1  536.25   15.20
   1  -4   1  517.25   15.40
  -2   4  -1   36.60    1.60
   2  -4   1   36.00    1.70
  -3   4  -1    5.30    0.90
  -3   4  -1    2.90    0.60
   3  -4   1    4.40    1.30
  -4   4  -1   -0.50    0.50
  -4   4  -1    0.90    0.70
   4  -4   1    0.00    0.50
  -5   4  -1    0.20    0.40
   5  -4   1    0.10    0.60
  -6   4  -1   21.50    1.10
   6  -4   1   22.40    1.40
  -7   4  -1    1.50    0.40
   7  -4   1    0.80    0.60
   7   3  -1    4.90    1.10
   7   3  -1    3.10    0.60
   6   3  -1   25.10    1.30
   6   3  -1   25.80    1.30
   6   3  -1   23.30    1.40
   5   3  -1    0.60    0.50
   5   3  -1   -0.10    0.60
   5   3  -1    0.50    0.50
   4   3  -1   74.29    2.70
   4   3  -1   74.29    2.70
   4   3  -1   72.79    2.80
   3   3  -1  498.55   14.60
   1   3  -1   49.60    1.80
   1   3  -1   55.09    2.00
  -1  -3   1   50.89    1.80
   0  -3   1  294.67    8.60
   1  -3   1   72.79    2.50
  -2   3  -1 1315.27   37.20
   2  -3   1 1312.87   37.30
   3  -3   1  344.87   10.40
   3  -3   1  351.36   10.30
  -4   3  -1   84.49    2.80
   4  -3   1   80.79    2.90
  -5   3  -1   41.80    1.70
   5  -3   1   41.00    1.90
  -6   3  -1   28.60    1.30
   6  -3   1   26.20    1.50
  -7   3  -1   31.80    1.20
   7   2  -1  218.18    6.60
   7   2  -1  213.08    6.40
   6   2  -1    0.80    0.60
   6   2  -1    0.90    0.60
   6   2  -1    0.40    0.60
   5   2  -1   13.40    1.30
   5   2  -1   15.30    1.10
   5   2  -1   14.00    1.30
   4   2  -1  273.07    8.40
   4   2  -1  278.57    8.40
   4   2  -1  285.37    8.40
   3   2  -1  428.26   12.40
  -3  -2   1  427.76   12.20
   2   2  -1   19.10    0.80
  -2  -2   1   17.90    0.80
   1   2  -1    0.30    0.10
  -1  -2   1    0.40    0.10
   0  -2   1   61.09    1.90
   1  -2   1  433.16   12.40
   2  -2   1    4.40    0.50
   2  -2   1    4.20    0.40
   3  -2   1 1110.89   32.90
   3  -2   1 1171.88   33.00
   3  -2   1 1200.28   33.00
  -4   2  -1   87.39    2.90
   4  -2   1   84.49    3.00
  -5   2  -1   42.60    1.80
   5  -2   1   44.50    2.00
  -6   2  -1   27.50    1.30
   6  -2   1   24.50    1.50
  -7   2  -1    9.20    1.00
   7  -2   1    7.90    0.90
   7   1  -1   16.20    1.40
   7   1  -1   15.60    1.20
   6   1  -1    4.00    0.80
   6   1  -1    6.80    1.00
   6   1  -1    3.30    0.70
   5   1  -1   10.50    1.30
   5   1  -1   10.10    1.40
   5   1  -1   12.10    1.10
   4   1  -1  144.49    4.80
   4   1  -1  149.29    4.60
   3   1  -1   12.10    0.90
  -2  -1   1  557.94   15.70
  -1  -1   1 2814.12   79.49
   1  -1   1  431.66   12.30
   2  -1   1  379.96   10.90
   3  -1   1   78.69    2.40
   3  -1   1   73.69    2.50
   3  -1   1   75.19    2.40
   4  -1   1   13.50    1.00
  -5   1  -1   17.70    1.30
   5  -1   1   16.50    1.10
   5  -1   1   14.00    1.60
  -6   1  -1  135.39    4.10
   6  -1   1  123.99    4.30
   7  -1   1   13.20    1.10
   7   0  -1   16.20    1.20
   6   0  -1 1531.95   41.60
   6   0  -1 1446.26   41.60
   6   0  -1 1416.46   41.70
   5   0  -1  143.39    4.60
   5   0  -1  138.09    4.50
   5   0  -1  137.99    4.60
  -5   0   1  135.49    4.40
   4   0  -1   70.49    3.10
   3   0  -1    3.50    0.80
   0   0  -1   75.59    2.10
   0   0   1   67.99    2.10
  -1   0  -1 2264.77   61.29
   1   0   1 2058.99   61.29
  -2   0  -1  360.36    9.90
   2   0   1  331.07    9.90
  -3   0  -1   12.90    0.70
   3   0   1   12.40    0.60
   3   0   1   12.90    0.90
   4   0   1  202.68    6.20
   5   0   1  349.57   10.60
   5   0   1  364.36   10.70
   6   0   1   41.40    1.90
   7   0   1   13.80    1.10
   7  -1  -1   41.70    1.90
  -7   1   1   40.10    1.70
   6  -1  -1   14.50    1.20
   6  -1  -1   16.20    1.60
  -6   1   1   16.70    1.20
   5  -1  -1  117.59    4.10
   5  -1  -1  122.69    4.00
  -5   1   1  117.79    3.80
   4  -1  -1   -0.10    0.90
   3  -1  -1  387.46   11.30
   2  -1  -1   53.69    1.60
   2  -1  -1   48.90    1.50
   1  -1  -1  960.40   26.50
  -1   1   1  901.51   26.40
   0  -1  -1   15.40    0.60
   0   1   1   12.90    0.60
  -1  -1  -1  894.21   24.90
   1   1   1  851.01   24.80
  -2  -1  -1  120.49    3.50
   2   1   1  114.79    3.50
  -3  -1  -1  196.88    6.30
   3   1   1  215.48    6.20
   3   1   1  211.28    6.10
   4   1   1   17.90    1.50
   5   1   1    4.60    1.10
   5   1   1    4.10    0.90
   5   1   1    4.40    0.90
   6   1   1  407.66   12.40
   6   1   1  424.06   12.20
   7   1   1  108.19    3.60
   7  -2  -1   80.89    3.00
  -7   2   1   84.19    2.70
   6  -2  -1  195.78    6.20
  -6   2   1  197.18    5.90
   5  -2  -1 1557.94   44.00
  -5   2   1 1536.15   43.80
   4  -2  -1   26.20    1.30
  -4   2   1   25.20    1.40
   3  -2  -1   28.10    1.40
   3  -2  -1   26.70    1.00
   3  -2  -1   28.10    1.10
   2  -2  -1   42.30    1.50
   1  -2  -1  578.44   16.00
  -1   2   1  543.55   16.00
   0  -2  -1 6470.85  176.78
   0   2   1 6034.80  176.88
   1   2   1 6549.74  185.28
  -2  -2  -1 1401.26   39.10
   2   2   1 1369.96   39.00
   2   2   1 1370.26   39.10
  -3  -2  -1  165.98    5.30
   3   2   1  180.08    5.30
   3   2   1  175.98    5.30
   4   2   1   13.80    1.20
   4   2   1   14.40    1.00
   4   2   1   13.80    1.40
   5   2   1    1.90    0.60
   5   2   1    0.90    0.70
   5   2   1    1.80    0.70
   6   2   1  275.97    8.70
   6   2   1  292.27    8.50
   7   2   1  150.28    4.80
   7  -3  -1   93.19    3.30
  -7   3   1   92.59    2.90
   6  -3  -1   -0.50    0.60
  -6   3   1   -0.30    0.40
   5  -3  -1  613.64   17.80
  -5   3   1  608.74   17.60
   4  -3  -1   12.50    1.10
  -4   3   1   13.30    1.00
  -4   3   1   11.30    1.70
   3  -3  -1    1.50    0.40
   3  -3  -1    0.10    0.60
   2  -3  -1   29.20    1.30
  -2   3   1   27.40    1.40
   1  -3  -1    2.60    0.50
  -1   3   1    1.70    0.40
   0  -3  -1  281.37    8.20
   0   3   1  278.67    8.20
  -1  -3  -1  229.28    6.80
   1   3   1  223.18    7.00
   1   3   1  227.98    6.80
  -2  -3  -1   21.10    1.30
   2   3   1   22.10    1.10
   2   3   1   21.90    1.20
   3   3   1   41.00    1.70
   3   3   1   40.60    1.90
   3   3   1   38.90    1.90
   4   3   1   12.30    1.10
   4   3   1   12.10    1.20
   4   3   1   13.80    1.00
   5   3   1    2.20    0.70
   5   3   1    2.80    0.70
   5   3   1    1.50    0.50
   6   3   1    1.20    0.50
   6   3   1    0.90    0.50
   7   3   1   15.50    1.20
   7   3   1   14.20    1.10
   7  -4  -1   42.00    2.00
  -7   4   1   45.90    1.60
   6  -4  -1  114.19    4.00
  -6   4   1  118.79    3.70
   5  -4  -1    0.20    0.60
  -5   4   1    1.00    0.50
  -5   4   1   -0.60    0.80
   4  -4  -1  777.42   22.80
  -4   4   1  804.02   22.60
  -4   4   1  788.52   22.60
   3  -4  -1    7.30    1.40
  -3   4   1    7.10    1.00
  -3   4   1    5.90    1.20
  -2   4   1   20.00    1.20
  -1   4   1  669.23   19.50
  -1   4   1  695.23   19.70
   0   4   1   26.30    1.20
   0   4   1   24.00    1.30
   1   4   1 1307.17   38.00
   1   4   1 1374.56   38.30
   2   4   1 1675.83   46.90
   2   4   1 1645.54   46.60
   2   4   1 1613.54   46.60
   3   4   1   48.00    2.00
   3   4   1   49.00    2.00
   3   4   1   48.80    2.10
   4   4   1   15.10    1.20
   4   4   1   15.00    1.30
   4   4   1   15.90    1.10
   5   4   1    2.60    0.60
   5   4   1    2.90    0.70
   6   4   1   21.20    1.10
   6   4   1   22.20    1.30
  -7   5   1    4.00    0.50
   6  -5  -1    2.30    0.80
  -6   5   1    3.40    0.60
   5  -5  -1    4.30    1.10
  -5   5   1    6.30    1.10
  -5   5   1    2.40    0.50
   4  -5  -1  899.51   24.90
  -4   5   1  863.31   24.60
  -4   5   1  823.22   24.60
  -3   5   1  179.48    5.50
  -3   5   1  175.58    5.40
  -2   5   1   21.90    1.40
  -2   5   1   22.10    1.40
  -1   5   1   15.30    1.00
  -1   5   1   18.10    1.40
   0   5   1   71.19    2.50
   1   5   1  121.49    3.90
   1   5   1  115.49    3.90
   2   5   1  127.29    4.10
   2   5   1  124.39    4.10
   3   5   1   24.00    1.40
   3   5   1   24.30    1.40
   4   5   1   10.10    1.00
   4   5   1    7.60    1.00
   5   5   1   10.30    1.00
   6   5   1   18.20    1.10
   6   5   1   17.10    0.90
  -7   6   1   14.10    0.70
   6  -6  -1  118.79    4.00
  -6   6   1  122.09    3.70
   5  -6  -1    1.80    0.70
  -5   6   1    4.50    1.00
  -5   6   1    2.70    0.50
   4  -6  -1  377.26   11.70
  -4   6   1  397.66   11.50
  -4   6   1  399.86   11.40
  -3   6   1  509.85   14.70
  -3   6   1  501.95   14.60
  -2   6   1  198.68    6.20
  -2   6   1  207.58    6.40
  -1   6   1   88.09    3.10
  -1   6   1   85.19    3.00
   0   6   1   33.00    1.60
   0   6   1   34.20    1.80
   1   6   1   49.40    2.10
   1   6   1   46.60    2.00
   2   6   1   51.09    2.10
   2   6   1   47.30    2.10
   3   6   1    1.70    0.60
   3   6   1    1.00    0.50
   4   6   1   31.70    1.50
   4   6   1   29.50    1.60
   5   6   1    5.40    0.70
   5   6   1    4.90    0.90
  -6  -6  -1    3.90    0.70
  -6   7   1    3.60    0.50
   5  -7  -1    0.40    0.70
  -5   7   1    0.80    0.40
  -5   7   1    0.90    0.40
   4  -7  -1    9.20    1.30
  -4   7   1   11.40    1.00
  -4   7   1   11.00    1.00
  -3   7   1   54.39    2.10
  -3   7   1   53.89    2.10
  -2   7   1  114.89    3.80
  -2   7   1  116.89    4.30
  -1   7   1  190.68    6.10
  -1   7   1  189.48    5.80
   0   7   1   24.50    1.50
   0   7   1   24.40    1.60
   2   7   1   66.79    2.70
   2   7   1   71.39    2.60
   3   7   1   96.09    3.40
   3   7   1   98.19    3.20
   4   7   1    1.50    0.40
   4   7   1    0.20    0.60
  -5   8   1    2.50    0.50
  -5   8   1    3.60    0.60
   4  -8  -1   27.50    1.60
  -4   8   1   24.30    1.10
  -4   8   1   27.00    1.50
  -3   8   1   81.69    3.30
  -2   8   1   41.30    1.70
  -1   8   1  149.49    4.60
  -1   8   1  140.89    4.80
   0  -8  -1   27.00    1.90
   0   8   1   25.30    1.60
   0   8   1   31.20    1.70
   1   8   1    5.50    1.00
   2   8   1    1.80    0.60
   3   8   1   -0.40    0.60
  -4   9   1   13.20    0.70
   3  -9  -1   56.69    2.30
  -3   9   1   53.89    1.90
  -2   9   1   -0.10    0.40
  -1   9   1   83.19    2.70
   1   9   1    7.10    1.10
  -2  -9  -1    5.60    1.00
   2   9   1    5.10    1.10
  -2  10   1   26.70    1.40
  -2  10  -2   25.50    1.00
   2   9  -2    0.30    0.60
   1   9  -2   22.40    1.50
   0   9  -2    7.80    1.00
  -1   9  -2    1.20    0.40
  -2   9  -2    5.00    0.60
  -3   9  -2    8.40    0.60
   3  -9   2    9.60    1.10
  -4   9  -2   10.00    0.60
   4  -9   2   11.30    1.40
   4   8  -2    0.30    0.70
   3   8  -2    0.60    0.60
   3   8  -2    0.00    0.50
   2   8  -2   33.70    1.70
   1   8  -2   12.60    1.10
   0   8  -2   36.90    1.60
   0   8  -2   34.90    1.80
  -1   8  -2  151.48    4.50
  -1   8  -2  133.69    4.70
  -2   8  -2    1.00    0.50
  -3   8  -2   29.00    1.40
  -4   8  -2   36.10    1.40
  -4   8  -2   34.00    1.40
   4  -8   2   34.80    1.70
  -5   8  -2   15.20    0.80
  -5   8  -2   16.10    0.80
   5  -8   2   15.80    1.20
   5   7  -2   17.20    1.30
   5   7  -2   15.40    0.80
   4   7  -2    4.40    0.80
   4   7  -2    4.70    0.90
   3   7  -2   12.30    1.20
   3   7  -2   15.20    1.10
   2   7  -2   13.00    1.10
   2   7  -2   14.00    1.40
   1   7  -2   24.20    1.50
   0   7  -2    7.70    1.00
   0   7  -2    7.50    0.90
  -1   7  -2   62.29    2.30
  -1   7  -2   61.89    2.50
  -2   7  -2    7.70    1.20
  -2   7  -2    9.90    1.00
  -3   7  -2   30.90    1.50
  -3   7  -2   32.80    1.50
  -4   7  -2   67.49    2.30
  -4   7  -2   68.29    2.30
   4  -7   2   62.09    2.60
  -5   7  -2    2.90    0.70
  -5   7  -2    4.00    0.60
   5  -7   2    5.80    1.00
  -6   7  -2   31.90    1.20
   6  -7   2   35.10    2.20
   6   6  -2    2.20    0.50
   5   6  -2    2.30    0.70
   5   6  -2    1.40    0.40
   4   6  -2    7.60    1.00
   4   6  -2    7.00    1.00
   4   6  -2    9.50    1.30
   3   6  -2   69.09    2.60
   2   6  -2   63.89    2.60
   2   6  -2   69.19    2.60
   1   6  -2    1.60    0.60
   1   6  -2    3.40    1.00
   0   6  -2   50.09    2.20
   0   6  -2   53.89    2.10
  -1   6  -2   79.89    2.90
  -1   6  -2   82.99    2.80
  -2   6  -2  302.77    8.90
  -2   6  -2  300.87    9.00
  -2   6  -2  307.27    9.20
  -3   6  -2  196.88    5.90
  -3   6  -2  194.38    6.00
  -4   6  -2    9.60    0.90
  -4   6  -2    9.70    1.00
   4  -6   2   10.40    1.20
  -5   6  -2   58.39    2.00
   5  -6   2   52.69    2.30
  -6   6  -2    1.50    0.30
   6  -6   2    2.20    0.60
   6   5  -2   -0.20    0.30
   6   5  -2    0.00    0.70
   5   5  -2    2.80    0.70
   5   5  -2    4.30    0.90
   5   5  -2    1.90    0.60
   4   5  -2   66.19    2.50
   4   5  -2   68.59    2.60
   3   5  -2   38.70    2.10
   3   5  -2   40.80    1.80
   2   5  -2  231.18    7.10
   2   5  -2  236.48    7.10
   1   5  -2   25.50    1.30
   0   5  -2   36.40    1.50
  -1   5  -2  417.56   12.50
  -1   5  -2  445.26   12.60
  -2   5  -2   22.10    1.30
  -2   5  -2   21.60    1.30
  -2   5  -2   23.00    1.30
  -3   5  -2    1.20    0.50
  -3   5  -2    0.00    0.60
  -4   5  -2   97.29    3.20
  -4   5  -2   93.99    3.30
   4  -5   2  102.69    3.50
  -5   5  -2   35.00    1.50
  -5   5  -2   34.40    1.70
   5  -5   2   35.00    1.70
  -6   5  -2   18.00    0.90
   6  -5   2   18.00    1.20
  -7   5  -2   11.10    0.60
   7  -5   2   12.40    1.20
   7   4  -2    7.20    0.90
   6   4  -2   80.99    2.80
   6   4  -2   84.09    3.00
   6   4  -2   80.89    2.80
   5   4  -2   11.70    1.10
   5   4  -2   10.60    1.10
   5   4  -2    8.50    1.10
   4   4  -2    0.60    0.50
   4   4  -2    1.10    0.60
   4   4  -2    0.70    0.70
   3   4  -2   67.99    2.40
   3   4  -2   62.89    2.60
   3   4  -2   63.99    2.50
   2   4  -2   62.09    2.20
  -2  -4   2   55.79    2.60
   1   4  -2    8.20    0.80
  -1  -4   2    9.90    1.20
   0   4  -2   41.90    1.60
   0  -4   2   44.20    1.90
  -1   4  -2  113.69    3.70
   1  -4   2  117.49    3.80
  -2   4  -2  833.02   23.00
   2  -4   2  775.22   23.20
  -3   4  -2    9.50    1.00
  -3   4  -2   10.50    1.30
  -4   4  -2   60.19    2.10
  -4   4  -2   58.39    2.30
   4  -4   2   59.09    2.30
  -5   4  -2    3.00    0.50
  -6   4  -2   23.70    1.10
   6  -4   2   22.80    1.40
  -7   4  -2    0.20    0.30
   7  -4   2    1.20    0.60
   7   3  -2   11.10    1.40
   7   3  -2    9.40    0.80
   6   3  -2    7.90    1.10
   6   3  -2   11.20    1.00
   6   3  -2   11.70    1.00
   5   3  -2   18.50    1.30
   5   3  -2   18.70    1.30
   5   3  -2   17.30    1.30
   4   3  -2  465.95   13.40
   4   3  -2  442.16   13.30
   4   3  -2  460.45   13.40
   3   3  -2  120.89    4.40
   3   3  -2  145.39    4.40
   2   3  -2    3.30    0.60
  -2  -3   2    4.40    0.70
  -1  -3   2  272.37    8.00
   0  -3   2  408.96   11.90
  -1   3  -2   37.30    1.60
   1  -3   2   34.30    1.40
   1  -3   2   35.80    1.40
   2  -3   2 2519.25   71.59
   2  -3   2 2549.74   71.89
   3  -3   2  141.49    4.50
   3  -3   2  145.29    4.60
  -4   3  -2   43.10    1.70
   4  -3   2   45.00    1.90
  -5   3  -2    2.60    0.50
   5  -3   2    3.60    0.70
  -6   3  -2    0.30    0.40
   6  -3   2    0.40    0.50
  -7   3  -2    8.60    0.80
   7  -3   2    9.70    1.00
   7   2  -2   20.10    1.10
   7   2  -2   19.50    1.40
   7   2  -2   15.70    1.00
   6   2  -2   21.60    1.40
   6   2  -2   21.40    1.40
   6   2  -2   22.60    1.30
   5   2  -2   19.70    1.30
   5   2  -2   16.80    1.40
   5   2  -2   18.20    1.30
   4   2  -2   43.50    1.80
   4   2  -2   40.70    2.00
   4   2  -2   42.00    2.00
   3   2  -2  690.03   19.70
  -2  -2   2  159.28    4.70
  -1  -2   2   71.19    2.20
   0  -2   2  492.55   14.30
   0  -2   2  510.75   14.30
   1  -2   2  101.89    3.10
   2  -2   2  871.71   24.80
   3  -2   2 1176.68   33.60
   3  -2   2 1217.48   33.70
   3  -2   2 1152.78   33.60
  -4   2  -2  121.89    3.90
   4  -2   2  129.89    4.10
  -5   2  -2   21.50    1.60
   5  -2   2   26.80    1.50
  -6   2  -2    7.60    1.00
   6  -2   2    5.30    1.00
   7  -2   2   10.80    1.00
   7   1  -2   71.99    2.50
   7   1  -2   71.69    2.50
   6   1  -2  103.09    3.70
   6   1  -2  109.39    3.70
   6   1  -2  109.59    3.70
   5   1  -2   13.10    1.40
   5   1  -2   15.10    1.10
   5   1  -2   12.70    1.40
   4   1  -2   58.09    2.10
   4   1  -2   54.59    2.40
   4   1  -2   52.29    2.40
   3   1  -2  886.21   25.20
  -1  -1   2  257.17    7.30
   0   1  -2    0.60    0.20
   0  -1   2    0.50    0.10
  -1   1  -2    1.00    0.20
   1  -1   2    1.00    0.20
  -2   1  -2   79.79    2.50
   2  -1   2   79.49    2.50
   3  -1   2 1931.21   53.29
   3  -1   2 1841.22   53.29
   4  -1   2   35.50    1.60
  -5   1  -2   30.10    1.60
   5  -1   2   32.90    1.60
   6  -1   2  170.38    5.50
   7  -1   2    9.60    1.00
   7   0  -2   90.59    3.10
   7   0  -2   91.99    3.20
   7   0  -2   93.79    3.90
   6   0  -2   57.79    2.40
   6   0  -2   56.49    2.40
   6   0  -2   55.79    2.30
  -6   0   2   57.69    2.20
   5   0  -2  542.35   15.20
   5   0  -2  503.05   15.10
   5   0  -2  523.45   15.20
  -5   0   2  505.85   14.90
   4   0  -2   14.00    1.10
   3   0  -2  840.32   23.90
   1   0  -2 2094.69   57.49
  -1   0   2 1975.20   57.49
   0   0  -2  175.58    5.10
   0   0   2  162.68    5.10
  -1   0  -2  297.67    8.40
   1   0   2  284.87    8.40
  -2   0  -2  447.36   12.60
   2   0   2  426.16   12.50
  -3   0  -2 1170.38   32.30
   3   0   2 1121.69   32.30
   3   0   2 1121.49   32.30
   4   0   2   14.00    1.00
   4   0   2   13.50    1.40
   5   0   2  815.32   23.50
   6   0   2   18.30    1.30
  -7   0  -2    4.50    1.00
   7   0   2    4.50    0.80
   7  -1  -2    2.40    0.80
  -7   1   2    0.30    0.50
   6  -1  -2   16.40    1.70
   6  -1  -2   16.50    1.90
   6  -1  -2   16.70    1.40
  -6   1   2   19.20    1.20
   5  -1  -2   43.30    2.30
   5  -1  -2   42.10    1.90
   5  -1  -2   46.60    2.40
  -5   1   2   44.50    1.80
   4  -1  -2    4.90    0.90
   3  -1  -2    0.10    0.50
   2  -1  -2  163.48    4.70
  -2   1   2  161.68    4.70
   1  -1  -2    7.10    0.40
  -1   1   2    6.80    0.40
   0  -1  -2 3246.38   88.59
   0   1   2 2993.30   88.39
  -1  -1  -2  394.56   10.70
   1   1   2  349.57   10.70
  -2  -1  -2  136.09    4.10
   2   1   2  130.29    4.00
  -3  -1  -2  161.48    5.00
   3   1   2  160.08    4.90
   3   1   2  159.68    4.90
   4   1   2  280.27    8.20
   4   1   2  271.47    8.30
   4   1   2  271.67    8.20
   5   1   2    1.00    0.50
   5   1   2    1.50    0.70
   6   1   2    4.10    0.90
   7   1   2   -0.40    0.50
  -7   2   2    0.80    0.40
   6  -2  -2  473.05   14.20
  -6   2   2  494.65   14.00
   5  -2  -2   39.40    1.80
   4  -2  -2  122.99    4.00
   3  -2  -2  837.22   24.00
   3  -2  -2  810.72   24.10
   3  -2  -2  895.01   24.00
   2  -2  -2  344.07    9.80
  -2   2   2  336.57    9.80
   1  -2  -2  391.46   11.20
  -1   2   2  389.16   11.20
   0  -2  -2 2266.47   62.69
   0   2   2 2151.38   63.19
  -1  -2  -2   48.00    1.70
   1   2   2   47.10    1.70
  -2  -2  -2    1.10    0.40
   2   2   2    0.80    0.40
   2   2   2    1.00    0.30
  -3  -2  -2   45.70    2.30
   3   2   2   50.49    1.90
   3   2   2   51.99    2.10
   4   2   2  166.28    5.30
   4   2   2  166.48    5.20
   4   2   2  164.48    5.20
   5   2   2   22.70    1.50
   5   2   2   20.90    1.30
   6   2   2    4.90    0.90
  -7  -2  -2   18.40    1.00
   7   2   2   18.90    1.20
   7  -3  -2   62.89    2.60
  -7   3   2   64.39    2.10
   6  -3  -2   27.30    1.70
  -6   3   2   30.40    1.30
   5  -3  -2   87.09    3.20
  -5   3   2   84.89    2.90
   4  -3  -2    0.90    0.60
  -4   3   2    2.60    0.90
  -4   3   2    1.40    0.50
   3  -3  -2    6.30    0.90
   2  -3  -2   32.10    1.50
  -2   3   2   32.70    1.40
  -2   3   2   30.30    1.50
   1  -3  -2   28.80    1.30
  -1   3   2   30.40    1.30
   0  -3  -2  449.16   13.10
   0   3   2  456.35   13.10
  -1  -3  -2  979.30   28.20
   1   3   2  995.40   28.00
   2   3   2    5.70    1.00
   2   3   2    2.90    0.60
   3   3   2  268.77    8.20
   3   3   2  277.57    8.20
   3   3   2  271.57    8.20
   4   3   2   31.20    1.60
   4   3   2   32.60    1.60
   4   3   2   29.50    2.40
   5   3   2   70.39    2.70
   6   3   2   54.09    2.00
   6   3   2   52.89    2.20
  -7  -3  -2   81.79    2.60
   7   3   2   83.19    2.80
  -7   4   2    1.00    0.30
   6  -4  -2   75.69    2.90
  -6   4   2   76.29    2.60
   5  -4  -2 1317.57   36.00
  -5   4   2 1237.68   35.70
  -5   4   2 1221.28   35.70
   4  -4  -2  360.26   10.60
  -4   4   2  343.57   10.40
  -4   4   2  358.26   10.40
  -3   4   2   56.29    2.10
  -3   4   2   49.90    2.10
  -2   4   2   97.79    3.30
  -2   4   2   96.79    3.50
  -1   4   2  358.76   10.60
  -1   4   2  352.16   10.40
   0   4   2    3.20    0.60
   0   4   2    3.70    0.90
   1   4   2 3318.97   93.09
   1   4   2 3271.27   92.79
   2   4   2  575.74   16.80
   2   4   2  586.44   16.80
   3   4   2   68.19    2.50
   3   4   2   69.99    2.60
   4   4   2   21.60    1.40
   4   4   2   22.50    1.30
   5   4   2  112.39    3.90
   5   4   2  112.89    3.70
   6   4   2  100.19    3.20
  -7   5   2    3.50    0.50
   6  -5  -2   18.10    1.50
  -6   5   2   15.30    0.90
   5  -5  -2  181.68    6.10
  -5   5   2  200.98    5.90
  -5   5   2  197.78    5.90
   4  -5  -2   10.80    1.40
  -4   5   2   10.30    1.00
  -4   5   2   10.70    1.20
  -3   5   2   29.50    1.50
  -3   5   2   29.60    1.60
  -2   5   2   17.50    1.70
  -2   5   2   17.90    1.30
  -2   5   2   19.20    1.20
  -1   5   2    4.20    0.80
  -1   5   2    3.60    0.80
   0   5   2    5.20    0.90
   1   5   2   44.60    1.80
   1   5   2   42.10    1.90
   2   5   2   57.59    2.30
   2   5   2   59.29    2.30
   3   5   2    5.20    0.90
   3   5   2    6.00    1.00
   4   5   2    5.30    0.90
   4   5   2    7.10    1.00
   5   5   2    5.80    0.70
   5   5   2    7.10    0.90
  -6  -5  -2   30.70    1.20
   6   5   2   30.10    1.50
  -7   6   2    2.60    0.50
  -6   6   2    1.00    1.10
  -6   6   2   -0.10    0.30
   5  -6  -2   44.80    2.10
  -5   6   2   48.00    1.90
  -5   6   2   46.70    1.70
   4  -6  -2  442.06   13.00
  -4   6   2  434.96   12.70
  -4   6   2  438.76   12.80
  -3   6   2    1.00    0.50
  -3   6   2    0.70    0.60
  -2   6   2   93.89    3.40
  -2   6   2   95.49    3.20
   1  -6  -2    3.10    1.10
  -1   6   2    4.00    0.80
  -1   6   2    1.60    0.60
   0   6   2    2.30    0.80
   0   6   2    2.20    0.60
   1   6   2   22.70    1.40
   1   6   2   21.50    1.40
   2   6   2 1515.95   44.30
   2   6   2 1607.04   44.50
   3   6   2  231.88    7.40
   3   6   2  246.98    7.30
  -4  -6  -2   24.30    1.40
   4   6   2   24.10    1.40
  -5  -6  -2    4.60    0.80
   5   6   2    5.00    0.90
   5   6   2    5.30    0.60
  -6   7   2   19.80    0.90
   5  -7  -2    3.10    1.10
  -5   7   2    3.10    0.50
  -5   7   2    3.50    0.70
   4  -7  -2  100.79    3.70
  -4   7   2  111.29    3.50
  -4   7   2  108.69    3.40
  -3   7   2  274.57    8.20
  -2   7   2   52.49    2.30
  -2   7   2   52.79    2.00
   1  -7  -2    3.40    1.00
  -1   7   2   -0.10    0.70
  -1   7   2    1.50    0.50
   0   7   2    5.90    1.20
   0   7   2    7.50    1.30
   1   7   2    1.20    0.60
   2   7   2  128.89    4.30
   3   7   2    6.60    1.00
   4   7   2    1.40    0.60
  -5   8   2   28.10    1.10
   4  -8  -2    2.40    1.10
  -4   8   2    4.00    0.60
   3  -8  -2   12.10    1.30
  -3   8   2   12.40    0.90
  -2   8   2    0.90    0.50
  -1   8   2    1.00    0.60
  -1   8   2    0.40    0.70
   0  -8  -2   26.50    2.20
   0   8   2   23.50    1.50
   0   8   2   20.90    1.40
   1   8   2    1.10    0.60
   2   8   2    1.30    0.60
   3   8   2  139.99    4.50
  -4   9   2   28.50    1.10
  -3   9   2   29.60    1.20
  -2   9   2   12.80    0.80
  -1   9   2   23.60    1.20
   0   9   2    0.80    0.80
  -1  -9  -2   -0.60    1.00
   1   9   2    1.40    0.80
  -2  -9  -2    3.60    0.80
  -1  10  -3   -0.50    1.10
  -2  10  -3    0.10    0.30
   2   9  -3    4.80    1.10
   1   9  -3   11.20    1.20
   0   9  -3    2.40    0.70
   0   9  -3    2.20    0.60
  -1   9  -3   13.50    0.90
  -2   9  -3    1.80    0.40
  -3   9  -3    1.10    0.30
   3  -9   3    2.00    0.60
   4   8  -3   -0.60    0.40
   3   8  -3   34.00    2.20
   3   8  -3   44.80    1.60
   2   8  -3   29.90    1.60
   1   8  -3   -0.50    0.50
   0   8  -3   31.40    1.80
   0   8  -3   36.10    1.60
  -1   8  -3   97.69    3.10
  -1   8  -3   92.09    3.40
  -2   8  -3   38.50    1.60
  -3   8  -3    9.40    0.80
  -3   8  -3   11.10    1.00
   3  -8   3   12.00    1.10
  -4   8  -3   97.79    3.00
  -4   8  -3   98.89    3.10
  -5   8  -3   15.50    0.80
  -5   8  -3   17.80    0.80
   5  -8   3   15.80    1.20
   5   7  -3    5.10    0.60
   4   7  -3    0.50    0.50
   4   7  -3    0.80    0.60
   3   7  -3    2.10    0.70
   3   7  -3    0.80    0.60
   2   7  -3  329.27   10.10
   2   7  -3  342.07   10.00
   1   7  -3   23.10    1.70
   0   7  -3   13.80    1.30
   0   7  -3   12.10    1.20
  -1   7  -3    1.20    0.70
  -1   7  -3    0.60    0.50
  -2   7  -3  100.49    3.30
  -2   7  -3  101.99    3.30
  -3   7  -3   16.40    1.00
  -3   7  -3   12.80    1.00
  -4   7  -3    1.60    0.50
  -4   7  -3    0.50    0.50
   4  -7   3    0.40    0.50
  -5   7  -3    3.60    0.60
  -5   7  -3    5.40    0.70
  -6   7  -3    1.10    0.30
   5   6  -3    0.80    0.30
   5   6  -3    1.70    0.60
   5   6  -3    2.10    0.70
   4   6  -3   16.40    1.30
   4   6  -3   18.50    1.50
   4   6  -3   17.30    1.30
   3   6  -3  114.09    3.90
   3   6  -3  116.09    4.20
   2   6  -3   24.50    1.50
   2   6  -3   24.10    1.70
   1   6  -3   62.59    2.40
   0   6  -3    3.20    0.80
   0   6  -3    2.80    0.70
  -1   6  -3   82.09    3.00
  -1   6  -3   88.59    3.00
  -1   6  -3   87.79    3.10
  -2   6  -3   38.20    1.60
  -2   6  -3   39.70    2.10
  -3   6  -3  617.64   17.90
  -3   6  -3  629.74   17.90
  -4   6  -3   37.20    1.60
  -4   6  -3   33.10    1.40
   4  -6   3   34.60    1.70
  -5   6  -3   26.20    1.30
   5  -6   3   24.90    1.40
  -6   6  -3   15.50    0.80
   6  -6   3   16.40    1.20
   6   5  -3    5.00    0.70
   6   5  -3    5.50    1.10
   6   5  -3    3.00    0.70
   5   5  -3   44.90    1.80
   5   5  -3   40.60    1.90
   5   5  -3   44.50    1.90
   4   5  -3    5.00    0.90
   4   5  -3    4.80    1.00
   4   5  -3    5.50    0.90
   3   5  -3    0.50    0.70
   3   5  -3    0.70    0.50
   3   5  -3   -0.20    0.90
   2   5  -3   36.60    1.90
   2   5  -3   34.30    1.60
   1   5  -3   73.99    2.60
   0   5  -3  103.49    3.40
  -1   5  -3    8.40    1.20
  -1   5  -3   10.50    1.00
  -2   5  -3    2.50    0.60
  -2   5  -3    4.40    0.70
  -3   5  -3    2.40    0.60
  -3   5  -3    1.80    0.50
  -4   5  -3   20.10    1.30
  -4   5  -3   19.40    1.10
   4  -5   3   19.20    1.30
  -5   5  -3   26.60    1.20
  -5   5  -3   28.30    1.50
   5  -5   3   27.60    1.50
  -6   5  -3   17.80    0.90
   6  -5   3   19.10    1.30
  -7   5  -3    1.80    0.30
   6   4  -3    1.40    0.50
   6   4  -3    0.90    0.70
   6   4  -3    1.70    0.40
   5   4  -3    5.30    0.90
   5   4  -3    4.50    1.00
   5   4  -3    3.70    0.70
   4   4  -3   -0.30    0.70
   4   4  -3    5.90    1.10
   4   4  -3    0.30    0.50
   3   4  -3   25.50    1.30
   3   4  -3   24.40    1.90
   3   4  -3   24.90    1.60
   2   4  -3    5.80    0.80
  -2  -4   3    6.10    1.20
   1   4  -3   69.59    2.40
  -1  -4   3   73.09    2.60
   0   4  -3   10.20    0.90
   0  -4   3    9.70    0.90
  -1   4  -3  151.58    4.70
   1  -4   3  148.19    4.80
  -3   4  -3   10.00    0.90
  -3   4  -3    9.70    1.20
  -4   4  -3  181.88    5.60
  -4   4  -3  177.98    5.60
   4  -4   3  190.38    5.80
  -5   4  -3   16.10    1.00
   5  -4   3   14.70    1.20
  -6   4  -3   66.79    2.30
   6  -4   3   68.19    2.60
  -7   4  -3    0.30    0.40
   7  -4   3   -1.00    0.50
   7   3  -3   10.90    0.80
   7   3  -3   10.70    0.80
   6   3  -3    0.30    0.50
   6   3  -3    0.30    0.60
   6   3  -3    0.30    0.50
   5   3  -3    0.20    0.70
   5   3  -3    0.20    0.60
   5   3  -3   -1.00    0.60
   4   3  -3  109.59    3.70
   4   3  -3  105.09    3.70
   4   3  -3  109.69    3.60
   3   3  -3   25.20    1.20
   3   3  -3   24.20    1.80
   3   3  -3   26.40    1.70
   2   3  -3   64.49    2.20
  -2  -3   3   63.49    2.20
  -2  -3   3   61.39    2.30
  -1  -3   3   55.09    2.00
  -1  -3   3   52.69    1.90
   0  -3   3   -0.20    0.20
   0  -3   3    0.20    0.30
  -1   3  -3   -0.40    0.50
   1  -3   3   -0.50    0.30
   1  -3   3   -0.50    0.30
   2  -3   3   73.69    2.60
   2  -3   3   69.09    2.80
  -3   3  -3    8.00    1.00
   3  -3   3    8.20    1.40
   3  -3   3    8.40    0.90
  -4   3  -3   97.59    3.20
   4  -3   3  101.39    3.40
  -5   3  -3    0.80    0.50
   5  -3   3    0.60    0.50
  -6   3  -3   26.30    1.20
   6  -3   3   23.30    1.40
  -7   3  -3    0.70    0.50
   7  -3   3    1.50    0.60
   7   2  -3   10.40    0.90
   7   2  -3   10.40    0.90
   6   2  -3    3.10    0.80
   6   2  -3    2.30    0.60
   6   2  -3    3.30    0.70
   5   2  -3   82.69    3.00
   5   2  -3   81.49    3.00
   5   2  -3   82.19    3.00
   4   2  -3    2.20    0.80
   4   2  -3    0.80    0.50
   4   2  -3    1.60    0.80
   3   2  -3  480.45   13.90
  -2  -2   3  206.38    6.00
  -2  -2   3  204.58    6.00
  -1  -2   3   35.90    1.20
  -1  -2   3   33.80    1.30
   0  -2   3  234.68    6.90
   1  -2   3  367.86   10.70
   2  -2   3   50.19    1.80
   2  -2   3   50.09    1.80
   3  -2   3    7.60    1.00
   3  -2   3    7.30    0.80
  -4   2  -3  260.17    7.80
   4  -2   3  270.97    8.00
  -5   2  -3   14.50    1.10
   5  -2   3   16.30    1.20
  -6   2  -3    4.70    0.70
   6  -2   3    5.20    0.90
   7  -2   3    3.60    0.90
   7   1  -3    5.90    0.90
   7   1  -3    5.80    0.90
   6   1  -3   23.40    1.50
   6   1  -3   25.60    1.50
   6   1  -3   22.70    1.50
   5   1  -3   16.00    1.50
   5   1  -3   18.70    1.30
   4   1  -3  126.29    4.20
   4   1  -3  124.49    4.20
   3   1  -3  582.24   16.70
  -2  -1   3  100.59    2.90
  -2  -1   3   98.59    2.90
  -1  -1   3  136.59    4.00
   0   1  -3 2819.52   77.39
   0  -1   3 2604.84   76.99
  -1   1  -3  472.05   13.10
   1  -1   3  440.86   13.10
  -2   1  -3   96.69    3.10
   2  -1   3   92.49    3.00
   3  -1   3  940.01   27.10
   3  -1   3  961.20   27.20
  -4   1  -3  283.37    8.50
   4  -1   3  292.77    8.60
   5  -1   3   39.20    1.80
  -6   1  -3    0.10    0.90
   6  -1   3    0.00    0.50
   7  -1   3   13.60    1.00
   7   0  -3  109.49    3.60
   7   0  -3  107.29    3.50
   6   0  -3   22.00    1.60
   6   0  -3   18.80    1.50
   6   0  -3   22.80    1.60
  -6   0   3   22.20    1.30
   5   0  -3   39.00    2.00
   5   0  -3   39.50    2.10
   5   0  -3   39.60    1.80
   4   0  -3    0.50    0.80
   4   0  -3    0.50    1.00
   4   0  -3    0.00    0.60
  -2   0   3    7.60    0.30
   1   0  -3 1367.76   38.50
  -1   0   3 1352.36   38.80
   0   0  -3 1988.20   54.39
   0   0   3 1830.52   54.39
  -1   0  -3  125.89    3.80
   1   0   3  121.79    3.80
  -2   0  -3    1.40    0.30
   2   0   3    1.70    0.50
  -3   0  -3    5.40    1.00
   3   0   3    5.00    0.90
   3   0   3    5.10    0.70
   4   0   3   12.40    1.00
   5   0   3  307.37    9.30
   6   0   3  134.79    4.50
  -7   0  -3   27.60    1.30
   7   0   3   25.50    1.30
   7  -1  -3   75.69    2.80
  -7   1   3   74.39    2.50
   6  -1  -3  100.79    3.50
   6  -1  -3   99.09    3.50
   6  -1  -3   95.39    3.50
  -6   1   3   98.89    3.20
   5  -1  -3  149.69    5.00
   5  -1  -3  147.29    5.00
   5  -1  -3  154.58    4.90
   4  -1  -3    0.70    1.00
   4  -1  -3    4.10    1.10
   2  -1  -3 2822.32   77.49
  -2   1   3 2654.43   77.29
   1  -1  -3 1114.79   30.60
  -1   1   3 1047.40   30.50
   0   1   3   28.20    1.00
  -1  -1  -3  506.25   14.10
   1   1   3  473.15   14.00
  -2  -1  -3  322.87    9.40
   2   1   3  318.77    9.30
  -3  -1  -3   93.79    3.50
   3   1   3   99.89    3.40
   3   1   3   99.29    3.20
   4   1   3  687.13   19.90
   4   1   3  687.93   19.80
   5   1   3   22.80    1.40
   6   1   3   13.30    1.10
  -7  -1  -3   74.19    2.50
   7   1   3   76.19    2.70
  -7   2   3   95.39    3.00
   6  -2  -3  200.88    6.50
  -6   2   3  211.28    6.20
   5  -2  -3   13.90    1.40
   5  -2  -3   12.80    1.80
  -5   2   3   13.40    1.10
   4  -2  -3   58.49    2.90
   3  -2  -3  279.77    8.30
   2  -2  -3  734.23   20.90
  -2   2   3  732.63   20.90
   1  -2  -3  245.38    7.20
  -1   2   3  242.48    7.20
   0  -2  -3   28.50    1.20
   0   2   3   29.10    1.20
  -1  -2  -3    3.90    0.60
   1   2   3    3.30    0.50
  -2  -2  -3   45.70    2.00
   2   2   3   48.50    1.80
   2   2   3   47.90    1.90
   3   2   3    1.60    0.80
   3   2   3    3.70    0.70
   4   2   3  187.58    6.00
   4   2   3  195.68    6.00
   5   2   3   59.39    2.40
   5   2   3   60.99    2.40
   6   2   3    1.10    0.60
  -7  -2  -3   50.89    1.80
   7   2   3   53.89    2.00
  -7   3   3   21.70    1.00
   6  -3  -3    0.90    0.90
  -6   3   3    3.90    0.80
   5  -3  -3   52.69    2.30
  -5   3   3   49.60    2.00
   4  -3  -3  170.78    5.10
   4  -3  -3  153.48    5.40
  -4   3   3  154.78    5.00
   3  -3  -3    2.90    0.70
   2  -3  -3   77.69    2.80
  -2   3   3   79.69    2.70
   1  -3  -3  219.88    6.70
  -1   3   3  219.38    6.60
   0  -3  -3    0.70    0.40
   0   3   3    0.60    0.30
   1   3   3  194.58    5.80
   1   3   3  188.98    6.00
   2   3   3  241.78    7.10
   2   3   3  227.78    7.40
   3   3   3   18.20    1.30
   3   3   3   17.10    1.10
   4   3   3   19.40    1.40
   4   3   3   20.30    1.30
   5   3   3   27.30    1.50
   5   3   3   26.90    1.50
   6   3   3    0.80    0.60
   6   3   3   -0.20    0.50
  -7  -3  -3    5.90    0.60
  -7   4   3    3.70    0.50
  -6   4   3   49.20    1.80
  -5   4   3  548.85   15.70
  -5   4   3  537.35   15.70
   4  -4  -3   13.80    1.50
  -4   4   3   13.60    1.30
   3  -4  -3   21.50    2.30
  -3   4   3   25.10    1.40
  -3   4   3   25.70    1.50
  -2   4   3    3.70    0.80
  -2   4   3    4.60    1.20
  -1   4   3  979.90   27.50
  -1   4   3  948.01   27.80
   0   4   3  253.07    7.70
   0   4   3  266.37    8.10
   1   4   3  186.48    5.50
   1   4   3  168.38    5.50
   2   4   3    1.20    0.50
   2   4   3    0.90    0.60
   3   4   3    8.80    1.00
   4   4   3   45.10    2.00
   5   4   3   47.20    2.00
   5   4   3   50.09    1.90
  -6  -4  -3    8.30    0.70
   6   4   3    7.90    0.90
  -7   5   3    0.50    0.30
  -6   5   3   96.09    3.10
   5  -5  -3   24.40    1.80
  -5   5   3   27.50    1.30
  -5   5   3   31.40    1.50
   4  -5  -3    0.80    0.90
  -4   5   3    0.90    0.60
  -4   5   3   -0.10    0.50
  -3   5   3   14.50    1.10
  -3   5   3   12.70    1.30
   2  -5  -3    5.70    1.10
  -2   5   3    5.20    1.20
  -2   5   3    4.60    1.00
   1  -5  -3    4.50    0.90
  -1   5   3    5.50    1.10
   0   5   3   11.30    1.40
   0   5   3   10.20    1.00
   1   5   3  212.78    6.60
   1   5   3  220.28    6.60
   2   5   3  524.45   16.00
   2   5   3  568.04   16.00
   3   5   3   41.30    1.80
   3   5   3   45.00    2.00
   4   5   3   23.80    1.30
   4   5   3   23.30    1.40
  -5  -5  -3    6.10    0.70
   5   5   3    5.10    0.70
   5   5   3    6.20    0.90
  -6  -5  -3    1.00    0.40
  -6   6   3   32.90    1.20
  -5   6   3   14.40    0.90
  -5   6   3   13.50    1.00
   4  -6  -3 1631.94   48.10
  -4   6   3 1708.83   48.00
  -4   6   3 1743.33   47.90
  -3   6   3   55.99    2.20
  -3   6   3   58.19    2.20
  -2   6   3   10.20    1.10
  -2   6   3    9.50    1.40
   1  -6  -3   80.39    3.20
  -1   6   3   91.09    3.20
  -1   6   3   87.49    3.10
   0   6   3   30.80    1.80
   0   6   3   30.50    1.70
   1   6   3  661.03   19.20
   2   6   3  126.19    4.10
  -3  -6  -3  135.09    4.20
   3   6   3  130.59    4.20
   3   6   3  126.79    4.40
  -4  -6  -3    0.70    0.60
   4   6   3    0.70    0.60
  -5  -6  -3    0.30    0.50
   5   6   3   -0.40    0.60
  -6   7   3   59.39    1.90
  -5   7   3   14.30    0.90
  -5   7   3   13.70    0.90
  -4   7   3  174.78    5.30
  -3   7   3   28.20    1.40
  -2   7   3    0.40    0.50
   1  -7  -3    6.10    1.00
  -1   7   3    7.80    1.30
  -1   7   3    7.40    1.10
   0   7   3    9.00    1.30
   0   7   3    7.40    1.10
   1   7   3   -0.20    0.60
   2   7   3   19.00    1.30
   3   7   3   13.10    1.20
   4   7   3    9.00    1.10
  -5   8   3   16.00    0.80
  -4   8   3    8.90    0.70
  -3   8   3  524.35   15.10
  -2   8   3    4.30    0.80
   1  -8  -3    1.30    0.90
  -1   8   3    0.00    0.50
  -1   8   3    0.70    0.90
   0  -8  -3    5.70    1.10
   0   8   3    4.70    1.30
  -1  -8  -3    7.70    1.00
   1   8   3    6.00    1.20
   2   8   3  155.48    5.00
   3   8   3  211.78    6.50
  -4   9   3    2.80    0.50
  -3   9   3  140.99    4.20
  -2   9   3   18.20    0.90
   0   9   3   19.40    1.90
  -1  -9  -3   18.40    1.20
  -2  -9  -3   10.70    0.90
  -2  10  -4    1.50    0.40
   2   9  -4    2.30    0.90
   1   9  -4    1.30    0.80
   0   9  -4    4.80    1.00
   0   9  -4    3.30    1.20
  -1   9  -4   10.90    0.80
  -2   9  -4    2.10    0.40
  -3   9  -4   24.20    1.00
   3  -9   4   25.00    1.40
  -4   9  -4    0.40    0.30
   3   8  -4   50.29    2.10
   2   8  -4   36.80    1.80
   1   8  -4    2.30    0.70
   0   8  -4   41.10    1.70
   0   8  -4   36.30    1.90
  -1   8  -4   38.90    1.60
  -2   8  -4   20.30    1.10
  -2   8  -4   20.70    1.30
  -3   8  -4   46.90    1.70
  -3   8  -4   48.50    1.80
   3  -8   4   49.80    2.10
  -4   8  -4    6.00    0.60
  -4   8  -4    7.50    0.70
   4  -8   4    5.90    1.00
  -5   8  -4    3.00    0.60
  -5   8  -4    3.40    0.50
   4   7  -4   15.40    1.00
   4   7  -4   17.10    1.40
   3   7  -4   32.20    1.70
   2   7  -4   68.29    2.60
   1   7  -4   49.20    2.20
   1   7  -4   53.19    2.80
   0   7  -4   52.19    2.10
   0   7  -4   58.29    2.40
  -1   7  -4   11.90    1.40
  -1   7  -4   10.20    1.00
  -2   7  -4    1.30    0.60
  -2   7  -4    1.50    0.50
  -3   7  -4   22.10    1.20
  -3   7  -4   20.80    1.10
   3  -7   4   19.70    1.30
  -4   7  -4    0.10    0.40
  -4   7  -4    0.90    0.40
   4  -7   4   -0.30    0.60
  -5   7  -4   10.00    0.60
  -5   7  -4    8.70    0.80
   5  -7   4    9.10    1.00
  -6   7  -4    3.10    0.40
   6   6  -4    0.60    0.30
   5   6  -4   41.40    2.10
   5   6  -4   41.60    1.70
   5   6  -4   39.90    1.60
   4   6  -4   21.80    1.30
   4   6  -4   20.90    1.50
   4   6  -4   24.10    2.20
   3   6  -4  301.57    9.20
   3   6  -4  306.47    9.10
   2   6  -4    8.00    1.50
   2   6  -4   10.50    1.20
   1   6  -4   61.19    2.40
   1   6  -4   60.39    2.40
   0   6  -4    3.10    0.70
   0   6  -4    1.80    0.60
  -1   6  -4   22.80    1.30
  -1   6  -4   23.70    1.40
  -1   6  -4   26.10    1.50
  -2   6  -4   95.09    3.20
  -2   6  -4   96.49    3.10
  -3   6  -4   35.90    1.60
  -3   6  -4   36.30    1.50
  -4   6  -4  477.95   13.70
  -4   6  -4  493.15   13.80
   4  -6   4  455.95   14.10
  -5   6  -4   36.10    1.50
   5  -6   4   37.00    1.70
  -6   6  -4    3.40    0.50
   6  -6   4    2.10    0.60
   6   5  -4   -0.30    0.40
   6   5  -4    0.10    0.40
   5   5  -4   14.20    1.40
   5   5  -4   19.10    1.20
   4   5  -4    1.80    0.70
   4   5  -4    2.20    0.80
   4   5  -4    1.40    0.60
   3   5  -4   32.70    1.80
   3   5  -4   32.00    1.70
   3   5  -4   31.00    2.10
   2   5  -4  171.28    5.50
   2   5  -4  168.08    5.30
   1   5  -4  189.08    5.80
   1   5  -4  183.88    5.80
   0   5  -4  609.54   17.70
   0   5  -4  614.24   17.60
  -1   5  -4  126.99    4.00
  -1   5  -4  118.09    3.90
  -1   5  -4  117.49    3.80
  -2   5  -4   33.50    1.60
  -2   5  -4   35.90    1.50
  -3   5  -4  158.68    4.90
   3  -5   4  162.68    5.20
  -4   5  -4   14.40    1.00
  -4   5  -4   18.20    1.20
  -5   5  -4    1.20    0.40
  -5   5  -4    1.60    0.70
   5  -5   4    1.20    0.60
  -6   5  -4    4.20    0.60
  -7   5  -4    0.20    0.40
   7   4  -4   10.00    0.90
   7   4  -4   11.50    0.70
   6   4  -4    4.90    0.80
   6   4  -4    3.90    0.80
   5   4  -4    0.70    0.60
   5   4  -4    0.60    0.60
   5   4  -4    0.30    0.70
   4   4  -4   12.30    1.30
   4   4  -4   11.80    1.40
   4   4  -4   12.30    1.30
   3   4  -4   46.30    2.30
   3   4  -4   46.20    2.20
   3   4  -4   47.30    1.90
   2   4  -4   37.20    1.90
  -2  -4   4   41.30    2.00
   1   4  -4   -0.20    0.50
  -1  -4   4   -0.60    0.50
   0   4  -4   59.49    2.10
   0  -4   4   56.59    2.30
  -1   4  -4    0.10    0.50
   1  -4   4   -0.20    0.40
  -2   4  -4  197.78    6.00
  -2   4  -4  200.48    5.90
  -3   4  -4    0.90    0.60
  -3   4  -4   -0.60    0.40
   3  -4   4    0.20    0.50
  -4   4  -4   12.60    0.90
  -4   4  -4   13.00    1.30
   4  -4   4   11.90    1.10
  -5   4  -4  127.29    3.80
   5  -4   4  112.99    4.10
  -6   4  -4    8.90    0.70
   6  -4   4    8.90    0.90
  -7   4  -4    0.60    0.40
   7  -4   4    0.80    0.50
   7   3  -4    5.30    0.60
   7   3  -4    5.40    0.60
   6   3  -4   -0.20    0.50
   6   3  -4    0.10    0.50
   5   3  -4   44.50    2.10
   5   3  -4   42.60    2.00
   4   3  -4   73.19    2.80
   4   3  -4   72.49    2.80
   4   3  -4   70.89    2.60
   3   3  -4   98.09    3.50
   3   3  -4   97.69    3.30
   3   3  -4   97.79    3.50
   2   3  -4   15.00    1.10
  -2  -3   4   16.40    1.00
  -2  -3   4   16.10    1.30
  -1  -3   4  126.19    4.10
  -1  -3   4  128.29    4.00
   0  -3   4   46.20    1.90
   0  -3   4   48.60    1.80
  -1   3  -4   45.00    1.90
   1  -3   4   47.40    1.90
   1  -3   4   49.80    2.40
   2  -3   4   12.10    1.10
  -3   3  -4    8.40    1.20
  -3   3  -4    7.60    1.00
   3  -3   4    9.40    0.90
  -4   3  -4    9.50    1.00
   4  -3   4   11.10    1.00
  -5   3  -4    6.60    0.90
   5  -3   4    5.20    0.90
  -6   3  -4   10.80    0.90
   6  -3   4   11.40    1.10
   7  -3   4    0.00    0.50
   7   2  -4    5.30    0.70
   7   2  -4    3.90    0.80
   6   2  -4   10.60    1.10
   6   2  -4   11.70    1.10
   5   2  -4   78.69    3.00
   5   2  -4   79.59    3.00
   5   2  -4   82.29    3.00
   4   2  -4    5.20    0.90
   4   2  -4    6.50    1.20
   4   2  -4    7.50    1.30
   3   2  -4  407.16   11.80
  -2  -2   4  444.06   12.70
  -2  -2   4  443.06   12.80
  -1  -2   4  184.28    5.50
   0  -2   4    0.10    0.20
   1  -2   4  138.49    4.30
   2  -2   4  249.88    7.40
   2  -2   4  247.48    7.50
   3  -2   4  226.28    7.20
   3  -2   4  231.28    7.30
  -4   2  -4   51.99    2.00
   4  -2   4   52.39    2.10
  -5   2  -4   50.79    2.00
   5  -2   4   52.59    2.20
  -6   2  -4   31.40    1.70
   6  -2   4   28.10    1.50
   7  -2   4    5.60    0.90
   7   1  -4   11.70    0.90
   7   1  -4   13.10    1.00
   6   1  -4  142.79    4.60
   6   1  -4  143.49    4.60
  -6  -1   4  135.09    4.40
   5   1  -4    5.40    1.30
   5   1  -4    4.80    1.30
   5   1  -4    4.40    0.80
   4   1  -4   66.79    2.50
   4   1  -4   67.29    2.60
   4   1  -4   65.89    2.50
   4   1  -4   67.59    2.60
  -2  -1   4  114.09    3.40
   1   1  -4  367.26   10.40
  -1  -1   4  351.76   10.30
   0   1  -4  476.05   13.70
   0  -1   4  479.45   13.70
  -1   1  -4  336.47    9.60
   1  -1   4  315.67    9.50
  -2   1  -4    9.20    0.90
   2  -1   4    7.90    0.80
   2  -1   4   11.90    0.90
   3  -1   4  274.57    8.30
   3  -1   4  284.67    8.60
  -4   1  -4   28.70    1.60
   4  -1   4   31.90    1.50
  -5   1  -4   10.50    1.50
   5  -1   4   13.20    1.10
  -6   1  -4   21.40    1.40
   6  -1   4   18.20    1.20
   7  -1   4    0.30    0.50
   7   0  -4   72.89    2.60
   7   0  -4   74.59    2.60
  -7   0   4   72.09    2.50
   6   0  -4   81.39    3.00
   6   0  -4   79.89    3.00
  -6   0   4   80.49    2.80
   5   0  -4   59.59    2.50
   5   0  -4   61.39    2.60
   5   0  -4   57.49    2.50
   4   0  -4    8.20    1.50
   4   0  -4   10.60    1.20
   4   0  -4    7.40    1.40
   2   0  -4  117.19    3.50
  -2   0   4  117.39    3.50
   1   0  -4 1052.29   29.30
  -1   0   4 1016.80   29.30
   0   0  -4 4407.16  123.39
   0   0   4 4313.67  123.89
  -1   0  -4    0.20    0.20
   1   0   4    0.40    0.20
  -2   0  -4    4.60    0.80
   2   0   4    5.00    0.80
   2   0   4    4.20    0.70
   3   0   4  233.68    7.00
   3   0   4  233.38    7.30
   4   0   4   43.10    1.80
   5   0   4    9.60    1.10
   6   0   4   30.50    1.50
  -7   0  -4   14.20    1.10
   7   0   4   15.00    1.10
   7  -1  -4    2.60    1.10
   7  -1  -4    2.20    0.80
  -7   1   4    2.80    0.50
   6  -1  -4    2.60    0.90
   6  -1  -4    2.80    0.90
  -6   1   4    1.90    0.50
   5  -1  -4   10.50    1.40
   5  -1  -4   12.70    2.40
   4  -1  -4   54.59    2.40
   4  -1  -4   51.29    2.50
   2  -1  -4   59.39    1.90
  -2   1   4   56.39    1.90
   1  -1  -4   71.19    2.30
  -1   1   4   70.19    2.30
   0  -1  -4    5.80    0.60
   0   1   4    5.80    0.50
  -1  -1  -4   40.00    1.60
   1   1   4   39.90    1.50
  -2  -1  -4   55.39    2.30
   2   1   4   60.39    2.20
   2   1   4   56.19    2.10
   3   1   4  745.93   21.20
   3   1   4  731.43   21.50
   4   1   4   22.20    1.30
   5   1   4   70.79    2.90
  -6  -1  -4   15.30    1.10
   6   1   4   15.40    1.10
  -7  -1  -4   12.90    1.10
   7   1   4   13.10    1.10
  -7   2   4   -0.30    0.30
   6  -2  -4    1.50    1.00
  -6   2   4   -0.20    0.40
   5  -2  -4   13.20    1.80
   4  -2  -4  174.48    5.40
  -4   2   4  159.48    5.30
   2  -2  -4    0.40    0.40
  -2   2   4    0.30    0.30
   1  -2  -4   57.89    2.10
  -1   2   4   56.59    2.10
   0  -2  -4  358.56   10.80
   0   2   4  376.26   10.80
  -1  -2  -4  149.09    4.80
   1   2   4  152.98    4.80
   2   2   4  161.18    4.80
   2   2   4  150.88    5.10
   3   2   4    6.10    1.30
   3   2   4    8.50    0.90
   4   2   4   64.49    2.60
   4   2   4   64.39    2.50
   5   2   4    7.40    1.40
   5   2   4    5.90    0.90
  -6  -2  -4    8.80    0.90
   6   2   4   11.40    1.00
  -7  -2  -4    4.90    0.60
  -7   3   4   76.09    2.40
  -6   3   4    3.70    0.80
   5  -3  -4   -0.20    1.10
  -5   3   4    0.50    0.50
  -5   3   4   -0.70    0.90
   4  -3  -4    5.20    1.00
  -4   3   4    3.00    0.70
   3  -3  -4   20.80    1.90
  -3   3   4   22.00    1.40
   2  -3  -4 1352.56   38.10
  -2   3   4 1312.57   38.00
  -1   3   4   71.49    2.60
   0   3   4  571.34   16.60
   0   3   4  580.14   16.80
   1   3   4    5.70    1.10
   1   3   4    4.10    0.90
   2   3   4   43.00    1.90
   2   3   4   41.50    1.70
   3   3   4    0.40    0.50
   3   3   4   -0.20    0.60
   4   3   4  288.27    8.70
   4   3   4  291.07    8.80
   5   3   4  155.08    4.70
   5   3   4  145.69    4.90
  -6  -3  -4   14.70    0.90
   6   3   4   15.80    1.10
  -7   4   4  128.89    3.90
  -5   4   4   11.40    1.00
  -5   4   4    9.70    1.30
   4  -4  -4    7.00    1.70
  -4   4   4    9.60    1.10
  -4   4   4   10.60    1.00
   3  -4  -4   15.60    1.90
  -3   4   4   16.20    1.20
   2  -4  -4  187.68    5.80
  -2   4   4  182.68    5.60
   1  -4  -4  191.98    6.00
  -1   4   4  194.48    5.90
  -1   4   4  188.08    5.80
   0   4   4  547.55   15.80
  -1  -4  -4   57.49    2.60
   1   4   4   59.39    2.20
  -2  -4  -4   14.10    1.40
   2   4   4   15.10    1.20
   2   4   4   13.80    1.10
   3   4   4    0.20    0.60
   3   4   4    0.90    0.60
   4   4   4  110.69    3.80
   4   4   4  109.69    3.70
  -5  -4  -4   -0.10    0.40
   5   4   4    0.40    0.50
  -6  -4  -4    6.80    0.60
   6   4   4    6.70    1.00
  -7   5   4    0.40    0.30
  -6   5   4    0.10    0.30
  -5   5   4   29.10    1.30
  -5   5   4   29.10    1.40
   4  -5  -4   33.80    3.80
  -4   5   4   37.30    1.70
  -4   5   4   37.20    1.60
   3  -5  -4  328.87   10.60
  -3   5   4  345.47   10.10
  -3   5   4  346.57   10.00
   2  -5  -4    0.80    0.80
  -2   5   4    0.20    0.50
   1  -5  -4   28.70    1.70
  -1   5   4   30.10    1.50
  -1   5   4   30.60    1.70
   0   5   4    6.90    1.30
   0   5   4    6.10    1.10
   1   5   4  113.09    3.80
  -2  -5  -4   10.60    1.40
   2   5   4   10.40    1.00
   2   5   4   11.00    1.20
  -3  -5  -4   11.20    1.20
   3   5   4   10.90    1.10
   3   5   4   11.40    1.00
  -4  -5  -4    1.50    0.50
   4   5   4    1.00    0.60
  -5  -5  -4   52.79    1.90
   5   5   4   53.89    2.10
  -6   6   4   55.49    1.80
  -6   6   4   54.69    2.00
  -5   6   4   83.89    2.70
  -5   6   4   82.09    2.70
  -4   6   4    7.20    0.90
  -4   6   4    9.10    0.90
   3  -6  -4   46.90    2.60
  -3   6   4   48.90    2.00
  -3   6   4   47.90    2.00
   2  -6  -4    1.20    0.80
  -2   6   4    0.20    0.50
   1  -6  -4  114.29    3.90
  -1   6   4  112.19    4.00
  -1   6   4  112.49    3.70
   0   6   4   48.60    2.20
   0   6   4   47.30    2.20
   1   6   4    4.40    0.80
   2   6   4  318.07    9.60
   3   6   4  110.89    3.80
  -4  -6  -4    9.10    0.90
   4   6   4    6.30    1.00
  -5  -6  -4    9.00    0.80
  -5   7   4    0.60    0.40
  -5   7   4    1.00    0.50
  -4   7   4    0.30    0.30
  -4   7   4    1.50    0.60
  -3   7   4    6.40    0.90
   2  -7  -4   10.10    1.60
  -2   7   4   10.20    1.10
   1  -7  -4   13.70    1.40
  -1   7   4   12.70    1.20
  -1   7   4   15.00    1.60
   0  -7  -4    2.50    0.70
   0   7   4    3.30    0.80
   0   7   4    1.80    0.90
   1   7   4   12.20    1.40
   2   7   4   94.19    3.30
   3   7   4   39.90    1.90
  -5   8   4   10.80    0.70
  -4   8   4  204.68    6.00
  -3   8   4  176.98    5.30
  -2   8   4   26.40    1.20
   1  -8  -4   21.80    1.40
  -1   8   4   19.80    1.20
   0  -8  -4   -0.40    0.60
  -1  -8  -4    2.10    0.50
   1   8   4    3.50    1.10
  -2  -8  -4   81.49    2.60
   2   8   4   73.09    3.00
  -3  -8  -4  148.79    4.60
  -3   9   4   30.10    1.10
  -2   9   4    5.40    0.70
  -1  -9  -4   11.80    1.00
   1   9  -5    0.40    0.90
   0   9  -5   10.10    1.00
  -1   9  -5  216.18    6.40
  -2   9  -5    0.60    0.30
   2  -9   5    1.20    0.70
  -3   9  -5    5.40    0.50
   3  -9   5    6.30    1.30
   3   8  -5    6.70    1.80
   2   8  -5    7.80    1.40
   1   8  -5    0.50    0.80
   0   8  -5  124.69    4.20
  -1   8  -5  265.87    7.90
  -2   8  -5   66.19    2.20
  -2   8  -5   62.99    2.20
  -3   8  -5   -0.10    0.40
  -3   8  -5   -0.20    0.30
   3  -8   5    0.80    0.70
  -4   8  -5    2.90    0.50
  -4   8  -5    4.40    0.60
   4  -8   5    4.00    1.00
  -5   8  -5    1.30    0.30
   5   7  -5   20.60    1.00
   4   7  -5   21.80    1.20
   3   7  -5   17.20    1.30
   3   7  -5   19.00    1.50
   2   7  -5    4.90    1.20
   1   7  -5    0.90    0.90
   1   7  -5    2.60    0.80
   0   7  -5    1.80    0.80
   0   7  -5    0.30    0.60
  -1   7  -5   18.80    1.20
  -1   7  -5   20.00    1.30
  -2   7  -5  110.09    3.40
  -2   7  -5  102.39    3.50
  -3   7  -5  212.98    6.20
  -3   7  -5  211.88    6.20
   3  -7   5  194.28    6.50
  -4   7  -5   27.60    1.20
  -4   7  -5   27.70    1.20
   4  -7   5   29.80    1.60
  -5   7  -5    0.30    0.50
  -5   7  -5    0.20    0.30
   5  -7   5    0.40    0.70
   6   6  -5    3.30    0.50
   5   6  -5    0.30    0.60
   5   6  -5    0.30    0.40
   4   6  -5   10.30    1.40
   4   6  -5   10.20    1.50
   3   6  -5   41.20    1.90
   3   6  -5   42.70    2.10
   2   6  -5  979.80   28.10
   1   6  -5   16.90    1.40
   1   6  -5   17.90    1.30
   0   6  -5    0.90    0.70
   0   6  -5    0.10    0.70
   0   6  -5    0.00    0.60
  -1   6  -5    5.60    1.00
  -1   6  -5    4.70    0.90
  -1   6  -5    4.20    0.80
  -2   6  -5    9.90    0.90
  -2   6  -5   10.10    0.90
  -3   6  -5   10.50    0.90
  -3   6  -5    9.00    0.90
   3  -6   5    9.20    1.10
  -4   6  -5    1.60    0.40
  -4   6  -5    1.90    0.50
   4  -6   5    0.90    0.60
  -5   6  -5   -1.30    0.50
  -5   6  -5    0.10    0.30
   5  -6   5    0.70    0.60
  -6   6  -5    6.30    0.50
   6   5  -5   16.10    0.90
   6   5  -5   17.50    0.90
   5   5  -5   47.10    1.90
   5   5  -5   48.70    1.90
   4   5  -5    0.80    0.70
   4   5  -5    0.30    0.60
   4   5  -5    0.90    0.90
   3   5  -5    1.20    0.80
   3   5  -5    1.70    0.80
   3   5  -5    0.40    1.00
   2   5  -5   33.20    2.20
   2   5  -5   38.50    1.80
   1   5  -5   75.09    2.70
   1   5  -5   68.69    2.70
   1   5  -5   75.29    2.70
   0   5  -5   -0.10    0.70
   0   5  -5    0.10    0.60
   0   5  -5    0.20    0.60
  -1   5  -5    1.60    0.50
  -1   5  -5    0.00    0.70
  -1   5  -5    1.60    0.60
  -2   5  -5    2.30    0.60
  -2   5  -5    2.10    0.60
  -3   5  -5   -0.30    0.50
  -3   5  -5    0.30    0.50
   3  -5   5   -0.80    0.60
  -4   5  -5   -0.50    0.40
  -4   5  -5   -0.50    0.60
   4  -5   5    0.20    0.60
  -5   5  -5    0.40    0.70
  -5   5  -5    0.30    0.40
   5  -5   5   -0.60    0.60
  -6   5  -5    5.90    0.60
   6  -5   5    6.10    1.00
   7   4  -5   34.30    1.30
   7   4  -5   34.90    1.30
   6   4  -5    2.90    0.70
   6   4  -5    3.20    0.80
   5   4  -5   -0.30    0.60
   5   4  -5    1.00    0.60
   4   4  -5   28.00    1.60
   4   4  -5   30.70    1.90
   4   4  -5   29.00    1.80
   3   4  -5    7.70    1.30
   3   4  -5    4.80    0.90
   3   4  -5    4.70    1.00
   2   4  -5   20.40    2.10
   2   4  -5   21.50    2.00
   1   4  -5 1609.74   45.30
  -1  -4   5 1589.64   45.60
   0   4  -5  129.19    4.10
   0  -4   5  128.49    4.50
  -1   4  -5   54.69    2.00
  -1   4  -5   53.29    2.00
  -2   4  -5    6.90    1.00
  -2   4  -5    8.20    0.90
  -3   4  -5   22.20    1.40
  -3   4  -5   23.10    1.20
   3  -4   5   25.60    1.40
  -4   4  -5   28.20    1.60
  -4   4  -5   28.50    1.30
   4  -4   5   26.60    1.50
  -5   4  -5  151.18    4.50
   5  -4   5  140.09    4.80
  -6   4  -5   25.40    1.10
   6  -4   5   27.00    1.50
   7   3  -5  116.79    3.60
   7   3  -5  115.69    3.60
   6   3  -5    2.20    0.60
   6   3  -5    2.40    0.60
   5   3  -5   19.60    1.40
   5   3  -5   17.80    1.40
   4   3  -5    4.70    0.90
   4   3  -5    3.50    0.80
   3   3  -5  222.88    7.10
   3   3  -5  245.68    7.30
   3   3  -5  244.88    7.30
  -2  -3   5   11.60    1.30
  -1  -3   5 1019.30   29.20
  -1  -3   5 1011.90   29.00
   0   3  -5  142.69    4.60
   0  -3   5  138.29    4.50
   1  -3   5  141.79    4.60
  -2   3  -5   26.20    1.30
   2  -3   5   27.00    1.40
  -3   3  -5   52.49    2.20
  -3   3  -5   53.49    2.00
   3  -3   5   52.39    2.10
  -4   3  -5   51.79    2.60
  -4   3  -5   53.19    2.00
   4  -3   5   54.69    2.20
  -5   3  -5   21.50    1.20
   5  -3   5   19.90    1.30
  -6   3  -5   -1.60    0.40
   6  -3   5    0.40    0.60
   7   2  -5    1.40    0.40
   7   2  -5    1.20    0.50
   6   2  -5   29.90    1.60
   6   2  -5   28.10    1.50
   5   2  -5    8.60    1.30
   5   2  -5   11.40    1.30
   4   2  -5   34.90    1.90
   4   2  -5   35.90    1.90
   4   2  -5   36.30    1.80
   3   2  -5   27.20    1.80
   3   2  -5   29.80    1.70
  -2  -2   5   77.19    2.60
  -2  -2   5   77.49    2.70
  -1  -2   5    9.10    1.00
   0  -2   5  587.84   17.00
   1  -2   5  177.88    5.50
   2  -2   5  272.17    8.40
   2  -2   5  295.97    8.70
  -3   2  -5   21.50    1.40
   3  -2   5   25.30    1.30
  -4   2  -5    0.90    0.60
   4  -2   5    1.60    0.60
  -5   2  -5   21.30    1.30
   5  -2   5   20.70    1.30
   6  -2   5   75.59    2.80
   7  -2   5   -0.20    0.60
   7   1  -5   13.00    1.00
   7   1  -5   14.90    1.00
   6   1  -5  204.58    6.40
   6   1  -5  207.78    6.40
  -6  -1   5  205.58    6.20
   5   1  -5  153.18    5.10
   5   1  -5  159.58    5.10
   4   1  -5  143.39    4.60
   4   1  -5  138.69    4.40
   4   1  -5  142.19    4.60
   3   1  -5   70.69    2.90
   3   1  -5   68.09    3.00
  -2  -1   5   12.00    0.80
   1   1  -5  705.93   20.30
  -1  -1   5  716.13   20.30
   0   1  -5 1273.47   37.10
   0  -1   5 1336.77   37.10
  -1   1  -5   53.99    2.20
   1  -1   5   58.59    2.10
   2  -1   5  178.08    5.60
   2  -1   5  177.38    5.40
  -3   1  -5    2.30    0.80
   3  -1   5    2.00    0.60
  -4   1  -5    6.60    1.40
  -4   1  -5    5.20    1.20
   4  -1   5    5.20    0.90
  -5   1  -5  166.38    5.20
   5  -1   5  161.78    5.30
  -6   1  -5    2.00    0.80
   6  -1   5    1.80    0.60
   7  -1   5    4.70    1.00
   7   0  -5    5.80    1.00
   7   0  -5    8.20    1.00
  -7   0   5    7.90    0.90
   6   0  -5   52.99    2.30
   6   0  -5   52.39    2.30
  -6   0   5   51.59    2.10
   5   0  -5   20.40    1.70
   5   0  -5   21.00    1.60
   4   0  -5  186.18    5.60
   4   0  -5  181.68    5.80
   4   0  -5  182.28    5.80
   2   0  -5   79.19    2.80
  -2   0   5   86.99    2.70
   1   0  -5    5.20    0.60
  -1   0   5    4.80    0.60
   0   0  -5 1168.58   32.20
   0   0   5 1095.39   32.20
  -1   0  -5  716.03   21.20
   1   0   5  757.02   21.20
   2   0   5  108.39    3.70
   2   0   5  103.79    3.40
  -3   0  -5   27.70    1.60
   3   0   5   27.00    1.40
  -4   0  -5    0.60    0.90
   4   0   5    0.60    0.50
  -5   0  -5  179.78    5.50
   5   0   5  172.98    5.60
  -6   0  -5   35.50    1.50
   6   0   5   34.00    1.60
   7  -1  -5    5.30    1.10
  -7   1   5    5.70    0.70
   6  -1  -5   47.90    2.30
   6  -1  -5   48.30    2.20
  -6   1   5   46.60    1.90
   5  -1  -5    0.50    1.00
   5  -1  -5   -0.30    0.90
   4  -1  -5  197.68    5.90
   4  -1  -5  186.88    6.10
   4  -1  -5  190.08    6.10
   3  -1  -5  693.03   19.30
   3  -1  -5  635.14   19.00
   2  -1  -5   86.49    2.90
  -2   1   5   88.59    2.90
   1  -1  -5   -0.80    0.40
   0  -1  -5    5.60    0.80
   0   1   5    6.40    0.70
   1   1   5  388.16   11.50
   2   1   5   93.19    3.20
   2   1   5   97.49    3.50
   3   1   5   23.40    1.30
   4   1   5   51.39    2.10
  -5  -1  -5    4.70    1.00
   5   1   5    3.40    0.90
  -6  -1  -5    0.20    0.40
   6   1   5   -0.30    0.60
  -7  -1  -5    0.50    0.50
  -7   2   5    0.70    0.30
   6  -2  -5    9.00    1.50
  -6   2   5   11.60    0.90
   5  -2  -5    1.10    1.30
   5  -2  -5    1.90    0.90
   4  -2  -5    9.20    2.00
   4  -2  -5    8.20    1.50
  -4   2   5    9.50    1.40
   3  -2  -5    7.90    1.00
   3  -2  -5    6.90    1.00
   2  -2  -5  138.19    4.60
  -2   2   5  143.29    4.50
   1  -2  -5   23.30    1.50
  -1   2   5   23.50    1.30
   0   2   5   63.99    2.40
   1   2   5   10.30    1.20
  -2  -2  -5  463.75   13.50
   2   2   5  467.35   13.60
   2   2   5  460.65   13.40
   3   2   5   48.80    2.20
   3   2   5   53.19    2.10
   4   2   5   38.60    1.80
   4   2   5   37.00    1.90
  -5  -2  -5    0.10    0.50
   5   2   5    0.80    0.60
  -6  -2  -5    2.80    0.60
   6   2   5    3.60    1.00
  -7   3   5    0.00    0.30
   6  -3  -5    3.80    1.00
  -6   3   5    2.90    0.50
   5  -3  -5   23.30    1.90
  -5   3   5   23.20    1.30
  -5   3   5   23.60    1.60
   4  -3  -5   27.80    1.90
  -4   3   5   27.50    1.60
   3  -3  -5    9.10    1.50
  -3   3   5    9.10    1.20
   2  -3  -5  480.95   13.90
  -2   3   5  470.05   14.10
  -1   3   5  213.28    6.80
   0   3   5   78.69    3.10
  -1  -3  -5   48.70    2.10
   1   3   5   50.09    2.00
  -2  -3  -5   30.00    1.60
   2   3   5   28.90    1.50
   2   3   5   30.70    1.60
  -3  -3  -5    8.00    1.20
   3   3   5    9.60    1.10
   3   3   5    9.50    1.30
  -4  -3  -5   59.39    2.30
   4   3   5   56.29    2.30
   4   3   5   58.19    2.30
  -5  -3  -5   -0.30    0.60
   5   3   5    0.90    0.70
  -6  -3  -5    3.40    0.60
   6   3   5    4.40    1.20
  -7   4   5    8.40    0.60
  -6   4   5   18.40    1.00
   5  -4  -5    3.90    1.10
  -5   4   5    2.10    0.70
  -5   4   5    1.90    0.50
   4  -4  -5   13.00    1.70
  -4   4   5   14.20    1.20
  -4   4   5   17.30    1.20
   3  -4  -5   65.29    2.80
  -3   4   5   64.89    2.40
   2  -4  -5  101.79    3.60
  -2   4   5  105.29    3.40
   1  -4  -5  266.47    8.10
  -1   4   5  270.67    8.00
   0  -4  -5   11.30    1.90
   0   4   5   12.20    1.50
  -1  -4  -5    0.30    0.90
   1   4   5    4.50    1.20
  -2  -4  -5    1.80    0.60
   2   4   5    3.30    0.80
  -3  -4  -5   17.80    1.20
   3   4   5   14.70    1.30
  -4  -4  -5    1.70    0.60
   4   4   5    2.50    0.70
  -5  -4  -5    0.00    0.40
   5   4   5    0.40    0.70
  -6  -4  -5    6.10    0.60
  -7   5   5   51.89    1.60
  -6   5   5   38.00    1.40
  -5   5   5   23.60    1.20
   4  -5  -5    2.20    1.00
  -4   5   5    2.00    0.60
  -4   5   5    3.00    0.60
   3  -5  -5  179.18    5.70
  -3   5   5  169.08    5.40
  -3   5   5  176.08    5.40
   2  -5  -5    1.10    0.80
  -2   5   5    0.60    0.50
   1  -5  -5  608.94   18.10
  -1   5   5  636.04   18.00
   0   5   5   81.99    2.90
   0   5   5   78.39    3.10
  -1  -5  -5   33.90    2.80
   1   5   5   36.70    1.90
  -2  -5  -5  271.87    8.30
   2   5   5  285.47    8.50
  -3  -5  -5    2.30    0.60
   3   5   5    2.00    0.70
  -4  -5  -5    0.50    0.50
   4   5   5    0.50    0.70
  -5  -5  -5  120.99    3.80
   5   5   5  129.79    4.40
  -5   6   5    5.00    0.70
  -5   6   5    2.90    0.50
  -4   6   5   96.99    3.40
  -4   6   5  110.89    3.40
   3  -6  -5   61.69    2.60
  -3   6   5   60.39    2.30
   2  -6  -5    2.90    0.80
  -2   6   5    2.60    0.60
   1  -6  -5  233.38    7.20
  -1   6   5  233.18    7.10
   0  -6  -5   10.50    1.30
   0   6   5   13.50    1.40
   0   6   5   14.10    1.60
   1   6   5   57.49    2.50
  -2  -6  -5    6.00    1.40
   2   6   5    6.20    1.30
  -3  -6  -5   38.00    1.70
   3   6   5   37.80    1.90
  -4  -6  -5    1.40    0.50
   4   6   5    0.30    1.00
  -5   7   5    0.20    0.30
  -4   7   5   12.50    0.80
   3  -7  -5   24.50    1.90
  -3   7   5   22.50    1.20
   2  -7  -5    1.20    0.80
  -2   7   5    1.30    0.50
   1  -7  -5   44.10    2.10
  -1   7   5   53.29    2.00
   0  -7  -5  153.08    4.90
  -1  -7  -5    5.80    1.00
   2   7   5    0.50    1.90
  -3  -7  -5   18.30    1.00
  -4  -7  -5   -0.20    0.30
  -4   8   5   36.20    1.30
  -3   8   5   14.90    0.80
  -2   8   5    7.30    0.70
   1  -8  -5    2.20    0.60
  -1   8   5    2.60    0.50
   0  -8  -5   68.59    2.40
  -1  -8  -5    4.00    0.70
  -2  -8  -5    3.90    0.60
  -2   9   5    1.10    0.50
   0   9  -6  167.78    5.10
  -1   9  -6   83.89    2.60
   1  -9   6   80.79    3.00
  -2   9  -6    7.40    0.60
  -3   9  -6    0.40    0.30
   1   8  -6    4.90    1.20
   0   8  -6   36.40    1.60
  -1   8  -6  244.98    7.50
  -1   8  -6  259.97    7.50
  -2   8  -6   29.70    1.30
  -2   8  -6   31.10    1.30
   2  -8   6   29.90    1.70
  -3   8  -6    6.20    0.70
  -3   8  -6    6.30    0.60
   3  -8   6    8.90    1.20
  -4   8  -6    0.30    0.30
  -4   8  -6   -0.10    0.30
   4   7  -6   52.09    1.90
   2   7  -6   11.10    1.70
   1   7  -6   28.60    1.90
   1   7  -6   32.00    1.70
   0   7  -6    0.90    0.50
   0   7  -6    0.90    0.70
   0   7  -6    1.30    0.90
  -1   7  -6  193.48    5.90
  -1   7  -6  195.88    5.90
  -2   7  -6  155.58    4.70
  -2   7  -6  154.08    4.80
  -3   7  -6  101.59    3.40
   3  -7   6  101.09    3.50
  -4   7  -6   13.20    0.80
  -4   7  -6   12.10    0.70
   4  -7   6   12.60    1.20
  -5   7  -6   19.70    1.00
  -5   7  -6   20.00    0.80
   5   6  -6  132.39    4.10
   5   6  -6  132.29    4.10
   4   6  -6  163.68    5.00
   4   6  -6  156.78    5.00
   3   6  -6   85.49    3.10
   2   6  -6   27.00    1.80
   1   6  -6    1.20    1.00
   1   6  -6    0.00    0.90
   1   6  -6    0.30    0.70
   0   6  -6   33.50    1.90
   0   6  -6   33.60    1.60
   0   6  -6   33.20    1.70
  -1   6  -6  231.88    6.90
  -1   6  -6  231.68    7.00
  -2   6  -6  946.71   27.10
  -2   6  -6  952.30   27.00
  -3   6  -6    5.30    0.80
  -3   6  -6    3.70    0.80
   3  -6   6    4.00    1.00
  -4   6  -6    0.90    0.50
  -4   6  -6    1.60    0.50
   4  -6   6    1.40    0.60
  -5   6  -6    6.50    0.60
  -5   6  -6    6.30    0.90
   5  -6   6    6.20    1.10
  -6   6  -6   12.70    0.60
   6   5  -6   -0.20    0.30
   6   5  -6    0.70    0.40
   5   5  -6  104.29    3.40
   5   5  -6  101.29    3.40
   4   5  -6    1.50    0.80
   4   5  -6    0.80    0.70
   3   5  -6   23.30    1.90
   3   5  -6   22.10    1.70
   2   5  -6    5.10    1.30
   1   5  -6    0.40    0.70
   1   5  -6    1.20    0.90
   1   5  -6    2.40    0.70
   0   5  -6   11.30    1.50
   0   5  -6    9.90    1.10
   0   5  -6    9.90    1.20
  -1   5  -6   31.40    1.50
  -1   5  -6   29.30    1.40
  -2   5  -6   77.49    2.70
  -2   5  -6   76.99    2.60
  -3   5  -6    6.80    0.80
  -3   5  -6    7.90    1.00
   3  -5   6    7.50    1.10
  -4   5  -6   73.99    2.60
  -4   5  -6   73.79    2.50
   4  -5   6   68.69    2.70
  -5   5  -6   49.80    1.80
   5  -5   6   50.09    2.10
  -6   5  -6   10.70    0.70
   6  -5   6   10.70    1.30
   6   4  -6   30.20    1.40
   6   4  -6   32.00    1.40
   5   4  -6   14.40    1.30
   5   4  -6   15.80    1.20
   4   4  -6   55.09    2.30
   4   4  -6   51.29    2.30
   3   4  -6   11.10    1.50
   3   4  -6    8.90    1.50
   3   4  -6   10.90    2.10
   2   4  -6   17.30    1.50
   2   4  -6   16.20    2.10
   2   4  -6   19.90    2.10
   1   4  -6  269.17    7.90
   1   4  -6  268.47    8.00
   0   4  -6    7.90    1.00
   0   4  -6    8.60    1.10
  -1   4  -6   29.90    1.40
  -1   4  -6   28.70    1.50
  -2   4  -6   72.89    2.40
  -2   4  -6   70.99    2.50
   2  -4   6   68.99    2.60
  -3   4  -6  260.57    8.00
  -3   4  -6  267.87    8.00
   3  -4   6  282.37    8.20
  -4   4  -6   16.70    1.30
  -4   4  -6   13.70    1.00
   4  -4   6   13.00    1.20
  -5   4  -6    5.10    0.80
   5  -4   6    4.40    1.00
  -6   4  -6    0.80    0.40
   6  -4   6    0.10    0.70
   7   3  -6   11.00    0.80
   7   3  -6   11.50    0.70
   6   3  -6    0.90    0.50
   6   3  -6    1.00    0.50
   5   3  -6   12.80    1.30
   5   3  -6   16.10    1.40
   4   3  -6    1.90    0.90
   4   3  -6    3.50    0.80
   4   3  -6    1.80    0.70
   3   3  -6   46.20    2.30
   3   3  -6   51.89    2.20
   3   3  -6   50.99    2.30
   2   3  -6    8.70    1.20
   2   3  -6   11.30    1.70
   2   3  -6    8.50    1.70
  -1  -3   6    2.60    0.80
   0  -3   6   50.89    2.40
  -1   3  -6   75.59    2.50
  -1   3  -6   68.99    2.50
  -2   3  -6  127.99    4.10
  -2   3  -6  126.39    4.00
   2  -3   6  133.09    4.20
  -3   3  -6   19.70    1.20
  -3   3  -6   20.70    1.50
   3  -3   6   22.50    1.40
  -4   3  -6    0.90    0.60
  -4   3  -6    2.70    0.90
   4  -3   6    1.60    0.70
  -5   3  -6   20.20    1.10
   5  -3   6   17.80    1.30
  -6   3  -6    2.70    0.60
   6  -3   6    2.30    0.70
   7   2  -6   11.60    0.80
   7   2  -6   10.50    0.80
   5   2  -6    0.40    0.70
   5   2  -6   -1.40    0.70
   4   2  -6  146.59    4.70
   4   2  -6  147.49    4.80
   4   2  -6  140.69    4.80
   3   2  -6  161.78    5.20
   3   2  -6  159.78    5.00
   2   2  -6   86.59    3.40
  -2  -2   6   88.09    3.10
  -1  -2   6  347.17   10.30
   0  -2   6 1780.42   50.59
   1  -2   6    0.50    0.50
  -2   2  -6  124.49    4.00
  -2   2  -6  124.89    4.10
   2  -2   6  130.79    4.10
  -3   2  -6   56.49    2.40
  -3   2  -6   58.79    2.20
  -3   2  -6   55.19    2.50
   3  -2   6   58.79    2.30
  -4   2  -6   45.80    1.90
   4  -2   6   48.00    2.00
  -5   2  -6   70.99    2.50
   5  -2   6   68.69    2.70
   6  -2   6   39.50    2.50
   7   1  -6    0.70    0.50
   7   1  -6    1.00    0.50
   6   1  -6  267.47    8.10
   6   1  -6  268.07    8.10
   5   1  -6   84.99    3.20
   5   1  -6   84.59    3.20
   4   1  -6   33.00    1.80
   4   1  -6   30.90    1.80
   4   1  -6   30.20    1.60
   3   1  -6    0.80    0.90
   3   1  -6    1.70    0.90
   3   1  -6    2.40    0.60
  -2  -1   6  215.28    6.50
   1   1  -6 1173.18   33.60
  -1  -1   6 1180.08   33.50
   0  -1   6   32.10    1.50
   1  -1   6   59.09    2.40
   2  -1   6   12.90    1.20
  -3   1  -6   30.30    1.80
  -3   1  -6   31.60    1.70
   3  -1   6   33.10    1.60
  -4   1  -6   21.40    1.50
   4  -1   6   23.40    1.40
  -5   1  -6   -0.30    0.80
   5  -1   6   -0.10    0.50
   7   0  -6    5.40    1.00
   7   0  -6    6.00    0.90
  -7   0   6    6.20    0.80
   6   0  -6   86.99    3.20
   6   0  -6   86.59    3.20
   5   0  -6  174.28    5.60
   5   0  -6  169.18    5.50
   4   0  -6   -0.30    0.50
   4   0  -6    0.10    0.90
   4   0  -6   -0.20    0.70
   3   0  -6   56.79    2.50
   3   0  -6   56.79    2.40
   3   0  -6   58.69    2.20
  -2   0   6  108.09    3.50
   1   0  -6  768.12   22.40
  -1   0   6  787.72   22.30
   0   0   6   49.99    2.00
   1   0   6  133.69    4.40
  -2   0  -6  245.58    7.50
   2   0   6  255.57    7.50
  -3   0  -6   20.60    1.30
   3   0   6   19.40    1.30
  -4   0  -6   70.49    2.70
   4   0   6   76.69    2.80
  -5   0  -6  194.18    5.90
   5   0   6  186.28    6.00
  -6   0  -6  129.09    4.00
   6   0   6  130.69    4.20
   7  -1  -6   21.10    1.20
  -7   1   6   17.80    0.90
   6  -1  -6   16.50    1.80
   6  -1  -6   10.80    1.30
  -6   1   6   16.10    1.00
   5  -1  -6  145.39    4.80
   5  -1  -6  140.79    4.80
   4  -1  -6    1.40    0.60
   4  -1  -6    2.30    1.00
   4  -1  -6    1.60    0.80
  -4   1   6    2.60    0.90
   3  -1  -6   83.69    3.20
   3  -1  -6   82.89    2.80
   3  -1  -6   77.99    3.00
  -2   1   6   82.29    3.00
  -1   1   6   41.30    1.90
   0   1   6    7.40    1.00
   1   1   6  352.36   10.70
  -2  -1  -6   86.89    3.00
   2   1   6   90.99    3.50
  -3  -1  -6   62.59    2.30
   3   1   6   60.69    2.40
  -4  -1  -6    5.90    1.00
   4   1   6    5.50    1.10
  -5  -1  -6    0.60    0.50
   5   1   6   -0.60    0.60
  -6  -1  -6   22.60    1.10
   6   1   6   23.20    1.50
   7  -2  -6    2.30    0.80
  -7   2   6    2.80    0.50
   6  -2  -6    4.10    1.20
  -6   2   6    4.80    0.80
   5  -2  -6   54.19    2.40
   5  -2  -6   51.19    2.70
   4  -2  -6    9.70    1.30
   4  -2  -6    9.90    2.10
  -4   2   6    8.10    1.40
   3  -2  -6  164.48    5.60
   3  -2  -6  173.78    5.40
   3  -2  -6  170.28    5.20
   2  -2  -6   46.70    2.10
   2  -2  -6   42.00    2.00
  -2   2   6   47.20    2.40
  -1   2   6   23.40    1.70
   0   2   6   88.79    3.40
  -1  -2  -6   21.70    1.40
  -2  -2  -6   38.20    1.70
  -3  -2  -6   45.90    1.90
   3   2   6   47.10    2.00
  -4  -2  -6    1.50    0.60
   4   2   6    0.70    0.70
   5   2   6   41.70    1.90
  -6  -2  -6    0.00    0.40
   6   2   6    0.30    0.80
  -7   3   6   52.69    1.70
   6  -3  -6   36.60    1.80
  -6   3   6   36.80    1.50
   5  -3  -6   59.39    2.50
  -5   3   6   58.19    2.30
   4  -3  -6    1.40    0.80
  -4   3   6    1.50    0.70
   3  -3  -6    1.00    0.70
  -3   3   6    0.40    0.60
   2  -3  -6   16.00    1.30
   2  -3  -6   15.30    1.40
   2  -3  -6   17.80    2.30
   1  -3  -6    5.00    1.20
   1  -3  -6    7.00    1.20
   0  -3  -6    6.90    1.20
   0  -3  -6    6.40    1.50
  -1  -3  -6    5.40    1.20
  -2  -3  -6   72.39    2.70
   2   3   6   79.59    2.90
  -3  -3  -6   56.49    2.20
   3   3   6   58.79    2.40
  -4  -3  -6   33.00    1.50
   4   3   6   31.90    1.70
  -5  -3  -6   43.10    1.60
   5   3   6   31.90    1.90
  -6  -3  -6   -0.20    0.30
  -7   4   6    0.70    0.30
  -6   4   6    1.40    0.40
   5  -4  -6   70.19    2.80
  -5   4   6   69.89    2.60
  -5   4   6   71.49    2.50
   4  -4  -6    2.20    0.80
  -4   4   6    2.10    0.60
   3  -4  -6    5.50    1.00
  -3   4   6    4.90    1.00
   2  -4  -6   10.30    1.20
  -2   4   6   10.60    1.30
   1  -4  -6  195.58    6.10
  -1   4   6  194.38    6.00
   0  -4  -6   49.10    2.50
   0  -4  -6   52.19    2.20
   0   4   6   50.39    2.20
  -1  -4  -6   33.90    1.80
  -2  -4  -6    8.60    1.20
   2   4   6    7.50    1.50
  -3  -4  -6   51.99    2.10
   3   4   6   50.29    2.20
   4   4   6    1.60    0.70
  -5  -4  -6   48.90    2.50
  -5  -4  -6   50.69    1.80
  -6   5   6    8.20    0.60
   5  -5  -6   60.19    2.60
  -5   5   6   59.19    2.20
  -5   5   6   58.79    2.10
   4  -5  -6  293.17    8.80
  -4   5   6  288.67    8.70
  -4   5   6  291.67    8.60
   3  -5  -6    8.90    1.40
  -3   5   6    6.30    0.90
  -3   5   6    6.90    1.30
   2  -5  -6   32.60    1.70
  -2   5   6   31.70    1.50
   1  -5  -6   73.19    2.80
  -1   5   6   77.49    2.80
   0  -5  -6   37.00    1.80
   0   5   6   36.50    1.70
  -1  -5  -6    8.00    1.50
  -2  -5  -6   94.49    3.30
  -3  -5  -6    1.60    0.60
   3   5   6    1.50    1.00
  -4  -5  -6    3.90    0.70
  -5  -5  -6   14.50    0.80
  -5  -5  -6   16.00    1.60
  -6   6   6   20.50    0.90
  -5   6   6   -0.40    0.40
  -5   6   6   -0.30    0.40
   4  -6  -6   19.80    1.70
  -4   6   6   18.80    1.10
  -4   6   6   18.60    1.10
   3  -6  -6   94.69    3.40
  -3   6   6   96.29    3.20
   2  -6  -6   24.10    1.50
  -2   6   6   22.10    1.30
   1  -6  -6    9.60    1.20
  -1   6   6    9.10    1.10
   0  -6  -6    3.20    0.70
   0   6   6    4.00    0.80
  -1  -6  -6  166.78    5.30
  -2  -6  -6   70.99    2.70
  -3  -6  -6    1.10    0.50
  -4  -6  -6   13.20    1.00
  -4  -6  -6   13.90    0.90
  -5   7   6   21.80    0.90
  -4   7   6    3.50    0.50
   3  -7  -6   21.20    1.50
  -3   7   6   22.30    1.10
   2  -7  -6   41.00    1.80
  -2   7   6   39.60    1.60
   1  -7  -6   70.69    2.60
  -1   7   6   71.49    2.50
   0  -7  -6   53.99    2.10
  -1  -7  -6   15.10    1.00
  -2  -7  -6   -0.20    0.40
  -3  -7  -6   10.40    0.70
  -4   8   6   10.60    0.60
  -3   8   6    0.70    0.30
   2  -8  -6    8.10    1.20
  -2   8   6    7.40    0.70
   1  -8  -6   -0.10    0.60
  -1   8   6    0.90    0.70
   0  -8  -6   52.59    1.90
  -1  -8  -6    9.70    0.70
  -2  -8  -6    3.40    0.60
   0   9  -7  155.48    4.60
  -2   9  -7    4.80    0.50
   0   8  -7   56.59    2.00
  -1   8  -7  155.08    4.70
  -1   8  -7  157.38    4.80
   1  -8   7  159.58    5.20
  -2   8  -7   11.80    0.80
  -2   8  -7   13.20    0.80
   2  -8   7   14.10    1.60
  -3   8  -7    6.90    0.60
  -3   8  -7    7.30    0.60
  -4   8  -7    0.20    0.30
  -4   8  -7    0.50    0.30
   1   7  -7    6.90    1.20
   0   7  -7   27.10    1.40
   0   7  -7   26.10    1.40
  -1   7  -7  897.71   25.30
  -1   7  -7  878.11   25.30
  -2   7  -7    4.20    0.80
   2  -7   7    4.60    1.00
  -3   7  -7    1.30    0.40
  -3   7  -7    1.00    0.40
  -4   7  -7   19.40    0.90
  -4   7  -7   20.30    0.90
   4  -7   7   18.10    1.70
  -5   7  -7   17.60    0.70
   5   6  -7  141.09    4.30
   4   6  -7  199.88    6.10
   4   6  -7  206.08    6.20
   3   6  -7   57.49    2.30
   1   6  -7    8.90    1.20
   1   6  -7    8.50    1.20
   0   6  -7   31.90    1.50
   0   6  -7   27.40    1.50
  -1   6  -7  541.45   15.60
  -1   6  -7  539.95   15.60
  -2   6  -7   10.70    1.00
  -2   6  -7   10.70    1.00
   2  -6   7   11.80    1.50
  -3   6  -7  476.55   13.60
  -3   6  -7  478.35   13.60
   3  -6   7  454.35   13.80
  -4   6  -7   40.50    1.60
  -4   6  -7   41.70    1.50
   4  -6   7   42.60    2.50
  -5   6  -7    4.20    0.50
   6   5  -7   -0.20    0.30
   6   5  -7    0.00    0.40
   5   5  -7   20.30    1.20
   5   5  -7   21.00    1.20
   4   5  -7  112.99    3.80
   4   5  -7  106.49    3.70
   3   5  -7   44.70    2.20
   3   5  -7   46.70    2.30
   2   5  -7   14.70    1.60
   2   5  -7   15.90    2.00
   2   5  -7   13.70    1.40
   1   5  -7   13.80    1.20
   1   5  -7   10.60    1.20
   0   5  -7   21.80    1.30
   0   5  -7   20.50    1.30
  -1   5  -7   -0.30    0.50
  -1   5  -7    0.20    0.50
  -2   5  -7  943.61   28.10
  -2   5  -7  996.40   28.10
   2  -5   7 1021.10   28.30
  -3   5  -7   33.90    1.40
  -3   5  -7   32.00    1.50
   3  -5   7   34.40    1.80
  -4   5  -7   35.00    1.40
   4  -5   7   31.70    1.80
  -5   5  -7   17.30    0.90
   5  -5   7   19.70    1.40
  -6   5  -7   -0.40    0.40
   6   4  -7   11.40    0.80
   6   4  -7   11.50    0.80
   5   4  -7    8.60    1.00
   5   4  -7    7.30    1.00
   4   4  -7  634.04   18.70
   4   4  -7  656.03   18.70
   3   4  -7  516.15   14.90
   3   4  -7  496.65   14.60
   3   4  -7  504.25   14.80
   2   4  -7   -2.10    1.20
   2   4  -7    2.00    0.90
   2   4  -7    2.60    1.10
   2   4  -7    1.30    0.70
   1   4  -7  113.89    3.70
   1   4  -7  108.39    4.20
   1   4  -7  118.19    3.70
   0   4  -7   28.60    1.40
   0   4  -7   28.50    1.50
  -1   4  -7    3.50    0.60
  -1   4  -7    4.00    0.60
  -2   4  -7 1241.28   35.60
  -2   4  -7 1233.08   35.50
   2  -4   7 1287.77   35.70
  -3   4  -7   87.59    3.00
  -3   4  -7   87.09    2.90
   3  -4   7   87.99    3.20
  -4   4  -7  223.28    6.50
  -4   4  -7  224.08    6.50
   4  -4   7  202.18    6.70
  -5   4  -7    8.90    0.80
   5  -4   7    9.70    1.20
  -6   4  -7   15.50    0.90
   7   3  -7    3.10    0.60
   7   3  -7    2.30    0.60
   6   3  -7   24.50    1.20
   6   3  -7   23.40    1.20
   5   3  -7   17.00    1.40
   5   3  -7   16.70    1.40
   4   3  -7   10.90    1.30
   4   3  -7   16.90    1.50
   4   3  -7   13.70    1.50
   3   3  -7    1.20    0.90
   3   3  -7    2.10    1.00
   2   3  -7   88.39    3.10
   2   3  -7   94.79    3.40
   2   3  -7   88.99    3.40
   2   3  -7   90.99    3.20
   1   3  -7   78.19    2.70
   1   3  -7   77.89    2.60
   1   3  -7   76.59    3.10
   0   3  -7   43.90    1.80
   0   3  -7   46.80    1.90
   0   3  -7   46.40    2.50
  -1   3  -7   67.89    2.40
  -1   3  -7   68.99    2.40
  -2   3  -7  244.98    7.20
  -2   3  -7  240.28    7.20
   2  -3   7  241.98    7.50
  -3   3  -7  584.64   16.70
  -3   3  -7  562.94   16.70
   3  -3   7  597.84   16.90
  -4   3  -7   38.20    1.90
  -4   3  -7   39.60    1.60
   4  -3   7   34.50    1.80
  -5   3  -7    7.00    0.80
   5  -3   7    6.20    1.20
   6  -3   7    0.50    1.20
   7   2  -7   43.50    1.60
   7   2  -7   42.90    1.60
   6   2  -7   14.70    1.10
   6   2  -7   13.70    1.10
   5   2  -7   35.50    1.90
   5   2  -7   39.00    1.90
   4   2  -7    0.10    0.70
   4   2  -7   -0.30    0.70
   4   2  -7    0.10    0.60
   3   2  -7   11.70    1.20
   3   2  -7    9.90    1.40
   3   2  -7   12.20    1.50
   2   2  -7  206.88    6.70
   2   2  -7  215.78    6.40
   2   2  -7  213.98    6.50
   2   2  -7  215.48    6.60
   1   2  -7  165.18    5.00
   1   2  -7  168.98    5.10
   1   2  -7  161.08    5.20
  -1  -2   7  162.38    5.50
   0   2  -7   29.20    1.40
  -1   2  -7    0.40    0.60
  -1   2  -7    1.50    0.50
  -1   2  -7    0.40    0.90
  -2   2  -7   23.50    1.70
  -2   2  -7   25.10    1.30
  -2   2  -7   20.00    1.40
  -3   2  -7 1190.08   33.70
  -3   2  -7 1188.78   33.80
   3  -2   7 1183.18   33.80
  -4   2  -7    0.80    1.00
  -4   2  -7    1.30    0.60
   4  -2   7    0.50    0.70
  -5   2  -7    0.70    0.90
   5  -2   7    1.10    0.60
   6  -2   7    1.30    0.90
   7   1  -7   44.00    1.60
   7   1  -7   41.50    1.60
   6   1  -7  114.99    3.90
   6   1  -7  115.59    3.80
   5   1  -7    6.20    1.20
   5   1  -7    7.10    1.20
   4   1  -7    3.50    0.90
   4   1  -7    1.70    0.60
   4   1  -7    2.50    0.90
   3   1  -7   53.69    2.10
   3   1  -7   54.89    2.30
   3   1  -7   49.90    2.30
   3   1  -7   54.79    2.40
   2   1  -7   79.89    3.10
   2   1  -7   81.69    2.90
   2   1  -7   82.79    3.00
   2   1  -7   85.79    2.80
   1   1  -7  121.89    3.90
   1   1  -7  126.29    4.00
   1   1  -7  121.49    4.10
  -1  -1   7  130.59    4.30
   0   1  -7  208.48    6.20
   0  -1   7  197.88    6.50
  -1   1  -7    1.90    0.70
  -1   1  -7    1.30    0.60
  -1   1  -7    1.30    0.70
  -2   1  -7   49.30    2.10
  -2   1  -7   51.69    2.10
  -2   1  -7   52.49    2.10
  -3   1  -7   27.00    1.90
  -3   1  -7   23.90    1.60
   3  -1   7   29.00    1.80
  -4   1  -7  407.46   11.90
  -5   1  -7   99.09    3.30
   5  -1   7   99.19    3.40
   6  -1   7   26.60    1.90
   7   0  -7   48.50    1.70
  -7   0   7   42.40    1.90
   6   0  -7  107.19    3.80
   6   0  -7  113.19    3.70
   5   0  -7    5.90    1.10
   5   0  -7    5.70    1.30
   4   0  -7    7.20    1.30
   4   0  -7   10.40    1.40
   4   0  -7    9.70    1.00
   3   0  -7    2.00    0.80
   3   0  -7    1.20    0.70
   3   0  -7    1.10    0.60
   2   0  -7    3.80    0.70
   2   0  -7    5.10    0.90
   2   0  -7    5.00    1.30
   2   0  -7    3.50    0.60
   1   0  -7  241.08    7.30
  -1   0   7  237.68    7.50
   0   0  -7 2437.56   65.19
   0   0  -7 2201.18   65.09
   0   0   7 2285.27   65.49
  -1   0  -7  192.28    5.70
  -1   0  -7  178.88    5.60
  -2   0  -7   91.09    3.00
  -2   0  -7   84.69    3.00
  -3   0  -7   59.19    2.30
   3   0   7   62.59    2.90
  -4   0  -7  285.17    8.50
   4   0   7  282.67    8.60
  -5   0  -7  138.29    4.30
   5   0   7  131.39    4.40
  -6   0  -7    0.60    0.60
   7  -1  -7   20.80    1.20
  -7   1   7   19.80    0.90
   6  -1  -7   78.19    2.90
   6  -1  -7   75.69    2.80
   5  -1  -7   34.50    2.00
   5  -1  -7   33.50    1.90
   4  -1  -7   89.19    3.30
   4  -1  -7   84.19    2.90
   4  -1  -7   89.39    3.30
  -4   1   7   82.09    3.10
   3  -1  -7   20.10    1.30
   3  -1  -7   19.60    1.50
   3  -1  -7   19.60    1.70
   2  -1  -7   55.89    2.50
   2  -1  -7   60.89    2.50
   2  -1  -7   55.99    2.20
   2  -1  -7   59.39    2.20
   1  -1  -7  101.29    3.50
   1  -1  -7  100.89    3.50
   1  -1  -7  102.09    3.30
  -1   1   7   99.19    3.90
   0  -1  -7  254.37    7.60
   0  -1  -7  249.38    7.50
   0  -1  -7  255.07    7.80
  -1  -1  -7  106.19    3.80
  -1  -1  -7  109.29    3.60
  -1  -1  -7  112.89    3.60
  -2  -1  -7    1.80    0.70
  -3  -1  -7   10.80    1.10
  -4  -1  -7   21.80    1.30
   4   1   7   20.90    1.70
  -5  -1  -7   18.80    1.10
   5   1   7   18.40    1.70
  -6  -1  -7    3.00    0.60
   7  -2  -7    3.70    0.80
  -7   2   7    1.70    0.30
   6  -2  -7    7.30    1.10
  -6   2   7    6.20    0.70
   5  -2  -7    8.90    1.30
   5  -2  -7   12.60    1.90
  -5   2   7    6.50    1.40
   4  -2  -7    2.60    0.70
   4  -2  -7    3.40    1.20
  -4   2   7    2.70    0.80
   3  -2  -7   10.60    1.00
   3  -2  -7   10.50    1.30
   3  -2  -7   12.20    1.70
   2  -2  -7   47.40    2.40
   2  -2  -7   47.40    2.00
   2  -2  -7   51.29    2.10
   1  -2  -7    2.80    0.80
   1  -2  -7    2.20    0.90
   1  -2  -7    3.00    0.80
   0  -2  -7    0.50    0.70
   0  -2  -7   -0.70    0.70
   0  -2  -7   -0.50    0.70
  -1  -2  -7  523.65   15.40
  -1  -2  -7  540.75   15.50
  -3  -2  -7    2.90    0.60
  -4  -2  -7   34.00    1.60
   4   2   7   37.30    2.10
  -5  -2  -7   64.19    2.30
  -6  -2  -7   23.80    1.00
  -7   3   7   -0.20    0.20
   6  -3  -7    0.50    0.60
  -6   3   7    0.60    0.40
   5  -3  -7  132.39    4.40
  -5   3   7  133.09    4.20
   4  -3  -7   42.90    2.10
  -4   3   7   43.60    1.90
   3  -3  -7   17.70    1.50
   3  -3  -7   12.30    2.40
  -3   3   7   16.30    1.20
   2  -3  -7   19.60    1.40
   2  -3  -7   20.30    1.40
   2  -3  -7   19.80    2.00
   1  -3  -7   24.80    1.60
   1  -3  -7   23.50    1.80
   0  -3  -7   41.40    2.00
   0  -3  -7   43.20    1.90
  -1  -3  -7  126.79    4.00
  -1  -3  -7  113.79    4.40
  -2  -3  -7   73.89    2.70
  -3  -3  -7   53.99    2.20
  -4  -3  -7   49.30    1.90
  -4  -3  -7   46.90    2.10
  -5  -3  -7   54.19    1.90
   6  -4  -7   26.20    2.40
  -6   4   7   29.90    1.20
   5  -4  -7    5.00    1.20
  -5   4   7    7.30    0.80
  -5   4   7    5.90    0.90
   4  -4  -7   29.20    1.70
  -4   4   7   27.90    1.40
   3  -4  -7    1.20    0.70
  -3   4   7    0.40    0.50
   2  -4  -7   15.00    1.30
  -2   4   7   15.00    1.20
   1  -4  -7   14.10    1.80
   1  -4  -7   13.70    1.30
  -1   4   7   13.70    1.20
   0  -4  -7   68.69    2.70
   0   4   7   69.19    2.60
  -1  -4  -7    5.70    1.10
  -1  -4  -7    4.20    0.80
  -2  -4  -7   41.40    1.90
  -3  -4  -7    2.30    0.60
  -4  -4  -7    9.70    1.10
  -4  -4  -7   11.10    0.80
  -5  -4  -7   27.40    1.10
  -6   5   7   21.30    0.90
   5  -5  -7    0.60    0.80
  -5   5   7    0.40    0.40
  -5   5   7    0.60    0.50
  -4   5   7  163.18    5.00
  -4   5   7  167.18    5.10
   3  -5  -7   38.50    1.90
  -3   5   7   35.80    1.80
  -3   5   7   38.20    1.70
   2  -5  -7    0.10    0.60
  -2   5   7    1.00    0.60
   1  -5  -7    4.90    1.10
  -1   5   7    5.10    1.00
   0  -5  -7   17.40    1.30
   0   5   7   16.70    1.30
  -1  -5  -7    3.60    0.90
  -1  -5  -7    3.90    1.00
  -2  -5  -7    0.10    0.60
  -2  -5  -7    2.10    0.70
  -3  -5  -7   35.20    1.50
  -3  -5  -7   37.40    1.60
  -4  -5  -7    1.60    0.50
  -4  -5  -7    1.10    0.40
  -5   6   7   18.30    1.00
  -5   6   7   19.00    0.90
   4  -6  -7   72.39    2.60
  -4   6   7   67.69    2.40
   3  -6  -7    2.90    0.70
  -3   6   7    1.90    0.50
   2  -6  -7    0.00    0.60
  -2   6   7    0.00    0.50
   1  -6  -7   21.40    1.40
  -1   6   7   20.10    1.30
   0  -6  -7    2.10    0.60
   0   6   7    3.20    1.10
  -2  -6  -7   68.29    2.40
  -3  -6  -7   25.50    1.20
  -3  -6  -7   25.60    1.30
  -4   7   7   -0.20    0.30
   3  -7  -7    2.90    0.70
  -3   7   7    2.70    0.40
   2  -7  -7    4.50    1.00
  -2   7   7    4.30    0.70
   1  -7  -7   32.40    1.50
  -1   7   7   32.90    1.40
   0  -7  -7   20.90    1.20
  -1  -7  -7    0.20    0.40
  -2  -7  -7    1.30    0.40
  -3   8   7    8.40    0.60
   2  -8  -7    3.20    0.80
  -2   8   7    3.80    0.60
   1  -8  -7    0.40    0.50
   0  -8  -7    0.40    0.40
  -1  -8  -7    2.40    0.60
  -1   9  -8   -0.10    0.30
   0   8  -8    0.10    0.40
  -1   8  -8    8.70    0.70
  -1   8  -8    7.30    0.80
  -2   8  -8    5.90    0.60
  -2   8  -8    5.10    0.60
  -3   8  -8    0.20    0.30
  -3   8  -8   -0.10    0.30
   1   7  -8   25.80    1.30
   0   7  -8    1.40    0.50
   0   7  -8    1.50    0.50
  -1   7  -8    5.80    0.80
  -1   7  -8    5.40    0.80
  -2   7  -8   18.80    1.00
  -2   7  -8   18.40    1.00
  -3   7  -8   78.19    2.60
  -3   7  -8   82.39    2.60
  -4   7  -8    0.40    0.30
  -4   7  -8    1.30    0.30
   5   6  -8   52.69    1.80
   4   6  -8   18.10    1.30
   4   6  -8   18.30    1.40
   1   6  -8    6.80    1.10
   1   6  -8    8.30    1.10
   0   6  -8    7.00    1.00
   0   6  -8    5.00    0.90
  -1   6  -8   10.00    0.90
  -1   6  -8    9.10    1.00
  -2   6  -8   37.30    1.50
  -2   6  -8   36.50    1.60
  -3   6  -8   50.99    1.80
  -3   6  -8   51.39    1.90
  -4   6  -8   18.70    0.90
  -4   6  -8   18.50    0.90
  -5   6  -8    2.80    0.50
   5   5  -8   40.30    1.60
   5   5  -8   39.70    1.60
   4   5  -8  358.36   10.70
   4   5  -8  372.56   10.80
   3   5  -8   -0.30    0.90
   3   5  -8    2.60    1.00
   3   5  -8    1.20    0.80
   2   5  -8   16.20    1.30
   2   5  -8   14.30    1.90
   2   5  -8   12.50    1.40
   1   5  -8    9.70    1.10
   1   5  -8   10.90    1.20
   0   5  -8  129.59    4.20
   0   5  -8  133.49    4.10
  -1   5  -8  129.49    4.10
  -1   5  -8  133.39    4.20
  -2   5  -8  396.96   11.70
  -2   5  -8  404.66   11.60
  -3   5  -8    0.10    0.50
  -3   5  -8   -0.40    0.40
  -4   5  -8   11.30    0.90
  -4   5  -8   13.30    0.80
  -5   5  -8   15.10    0.70
   6   4  -8   19.60    1.00
   6   4  -8   19.00    0.90
   5   4  -8   31.40    1.50
   5   4  -8   32.30    1.50
   4   4  -8  396.76   11.50
   4   4  -8  383.76   11.30
   4   4  -8  380.56   11.40
   3   4  -8   28.80    1.50
   3   4  -8   30.40    2.00
   3   4  -8   29.60    1.80
   2   4  -8    6.30    1.10
   2   4  -8    5.80    1.10
   2   4  -8    4.80    0.80
   1   4  -8   24.00    1.40
   1   4  -8   23.40    1.30
   0   4  -8    5.40    0.90
   0   4  -8    6.10    1.00
  -1   4  -8   18.80    1.10
  -1   4  -8   17.80    1.20
  -2   4  -8  176.78    5.40
  -2   4  -8  170.88    5.30
  -3   4  -8   10.90    0.90
  -3   4  -8    9.00    1.00
  -4   4  -8    0.90    0.40
  -4   4  -8    0.80    0.60
  -5   4  -8   -0.10    0.40
   6   3  -8   23.40    1.10
   6   3  -8   23.10    1.10
   5   3  -8   33.30    1.80
   4   3  -8    0.80    0.60
   4   3  -8   -0.80    0.70
   4   3  -8    0.90    0.80
   3   3  -8  662.83   19.60
   3   3  -8  682.03   19.40
   3   3  -8  685.63   19.60
   2   3  -8   21.30    1.50
   2   3  -8   23.30    1.90
   2   3  -8   23.70    1.40
   1   3  -8    1.90    0.90
   1   3  -8    3.30    0.70
   1   3  -8    2.70    0.60
   0   3  -8  103.79    3.40
   0   3  -8  103.19    3.70
   0   3  -8  105.79    3.40
  -1   3  -8   17.90    1.90
  -1   3  -8   18.40    1.10
  -1   3  -8   18.80    1.20
  -2   3  -8  524.75   15.10
  -2   3  -8  527.75   15.20
  -3   3  -8  354.46   10.20
  -3   3  -8  345.57   10.20
  -4   3  -8   31.00    1.40
  -5   3  -8    4.00    0.50
   7   2  -8   14.70    0.80
   7   2  -8   13.30    0.80
   6   2  -8   20.30    1.20
   6   2  -8   20.30    1.20
   5   2  -8  136.39    4.50
   5   2  -8  133.49    4.50
   4   2  -8  124.49    4.20
   4   2  -8  120.59    3.90
   4   2  -8  119.79    4.10
   3   2  -8 1853.51   50.29
   3   2  -8 1847.72   50.09
   3   2  -8 1501.35   50.19
   3   2  -8 1877.21   50.29
   2   2  -8   94.09    3.60
   2   2  -8   97.89    3.40
   2   2  -8   95.59    3.20
   2   2  -8   96.69    3.20
   1   2  -8    0.00    0.50
   1   2  -8    0.90    0.80
   1   2  -8    0.30    0.60
   0   2  -8   33.80    1.60
   0   2  -8   35.20    1.50
   0   2  -8   30.40    1.80
  -1   2  -8   43.60    1.80
  -1   2  -8   44.20    1.80
  -1   2  -8   47.30    2.10
  -2   2  -8    4.20    0.80
  -2   2  -8    4.40    0.90
  -2   2  -8    4.00    0.80
  -3   2  -8  680.73   19.30
  -3   2  -8  667.43   19.40
  -3   2  -8  676.13   19.30
  -4   2  -8  162.78    5.10
  -4   2  -8  159.48    4.90
   7   1  -8    3.90    0.80
   7   1  -8    5.00    0.60
   6   1  -8   47.20    1.90
   6   1  -8   46.10    1.90
   5   1  -8   13.40    1.30
   5   1  -8   13.00    1.30
   4   1  -8    0.60    0.70
   4   1  -8    1.80    0.80
   4   1  -8    0.90    0.50
   3   1  -8   62.09    2.40
   3   1  -8   63.19    2.60
   3   1  -8   64.69    2.60
   3   1  -8   60.09    2.30
   2   1  -8  173.88    5.40
   2   1  -8  173.38    5.60
   2   1  -8  174.58    5.40
   2   1  -8  180.48    5.60
   1   1  -8  239.48    7.30
   1   1  -8  242.28    7.10
   1   1  -8  231.88    7.50
   1   1  -8  241.48    7.10
   0   1  -8  342.57    9.90
   0   1  -8  334.77    9.90
   0   1  -8  339.37   10.00
  -1   1  -8  228.78    7.00
  -1   1  -8  240.08    7.10
  -1   1  -8  235.98    7.00
  -2   1  -8    5.90    0.80
  -2   1  -8    7.00    0.80
  -2   1  -8    6.70    1.10
  -3   1  -8    8.20    1.30
  -3   1  -8    7.30    1.30
  -3   1  -8    9.90    1.30
  -4   1  -8   33.60    1.70
  -5   1  -8   23.20    1.30
   7   0  -8   68.59    2.30
   7   0  -8   68.79    2.30
  -7   0   8   68.69    2.20
   6   0  -8  239.78    7.20
   6   0  -8  235.88    7.20
   5   0  -8   36.40    1.90
   5   0  -8   36.10    1.80
   4   0  -8    8.30    1.30
   4   0  -8    8.50    1.40
   4   0  -8    8.10    1.00
   3   0  -8   38.80    1.70
   3   0  -8   36.10    1.90
   3   0  -8   35.50    1.90
   2   0  -8  804.72   22.60
   2   0  -8  781.72   22.40
   2   0  -8  781.12   22.50
   2   0  -8  775.02   22.60
   1   0  -8   69.19    2.80
   1   0  -8   69.99    2.60
   1   0  -8   69.89    2.50
   1   0  -8   67.69    2.40
   0   0  -8  131.19    4.20
   0   0  -8  125.59    4.50
   0   0  -8  132.09    4.10
   0   0  -8  134.19    4.20
  -1   0  -8   25.50    1.60
  -1   0  -8   26.30    1.40
  -1   0  -8   24.30    1.50
  -2   0  -8    7.40    1.20
  -2   0  -8    6.90    1.10
  -3   0  -8   13.50    1.20
  -4   0  -8  675.93   19.40
  -5   0  -8   14.70    1.00
   7  -1  -8   38.20    1.50
  -7   1   8   39.20    1.30
   6  -1  -8   24.90    1.30
   6  -1  -8   21.50    1.50
   5  -1  -8   38.40    2.00
   5  -1  -8   37.20    1.90
   4  -1  -8    0.40    0.90
   4  -1  -8    0.70    0.80
   4  -1  -8    0.10    0.40
  -4   1   8    0.60    0.80
   3  -1  -8    0.70    0.90
   3  -1  -8    1.30    0.70
   3  -1  -8    0.10    0.50
   2  -1  -8  247.58    7.40
   2  -1  -8  251.67    7.60
   2  -1  -8  245.78    7.50
   2  -1  -8  250.87    7.60
   1  -1  -8    4.40    0.70
   1  -1  -8    1.50    0.70
   1  -1  -8    2.30    0.70
   1  -1  -8    2.30    0.80
   0  -1  -8   35.30    2.00
   0  -1  -8   38.50    1.70
   0  -1  -8   37.40    1.70
   0  -1  -8   33.20    1.90
  -1  -1  -8   47.60    2.00
  -1  -1  -8   50.29    2.00
  -1  -1  -8   46.50    2.40
  -2  -1  -8  105.09    3.60
  -2  -1  -8  101.79    3.50
  -3  -1  -8  107.39    3.60
  -4  -1  -8   -0.30    0.50
  -5  -1  -8   55.59    2.00
  -6  -1  -8   20.30    1.00
  -7   2   8    8.40    0.50
   6  -2  -8    3.70    0.90
  -6   2   8    4.10    0.60
   5  -2  -8  336.07   10.10
   4  -2  -8   93.99    3.50
   4  -2  -8   92.39    3.40
  -4   2   8   97.49    3.30
   3  -2  -8    5.80    1.30
   3  -2  -8   10.20    1.60
   3  -2  -8    8.70    1.00
   2  -2  -8   38.90    2.10
   2  -2  -8   41.70    2.10
   2  -2  -8   37.70    1.80
   1  -2  -8   80.69    2.90
   1  -2  -8   75.09    2.90
   1  -2  -8   78.79    2.90
   0  -2  -8  179.78    5.60
   0  -2  -8  177.88    5.60
  -1  -2  -8  224.88    6.90
  -2  -2  -8   39.50    1.80
  -2  -2  -8   39.20    2.00
  -3  -2  -8    1.10    0.60
  -4  -2  -8    2.30    0.80
  -5  -2  -8  105.89    3.30
   6  -3  -8    6.50    0.90
  -6   3   8    5.60    0.60
   5  -3  -8  121.29    4.00
  -5   3   8  120.59    3.90
   4  -3  -8    1.60    0.60
  -4   3   8    2.20    0.60
   3  -3  -8   24.20    2.10
   3  -3  -8   24.60    1.50
  -3   3   8   24.80    1.40
   2  -3  -8  210.48    6.80
   2  -3  -8  224.78    6.80
   2  -3  -8  222.38    6.60
   1  -3  -8  216.28    6.50
   1  -3  -8  203.88    6.50
   0  -3  -8  130.89    4.30
   0  -3  -8  129.89    4.30
  -1  -3  -8   43.50    2.00
  -1  -3  -8   42.30    2.00
  -2  -3  -8    0.90    0.60
  -2  -3  -8    0.00    0.60
  -3  -3  -8   33.70    1.60
  -3  -3  -8   34.70    1.80
  -4  -3  -8   12.50    0.90
  -5  -3  -8    0.60    0.30
   6  -4  -8   59.09    2.20
  -6   4   8   59.69    1.90
   5  -4  -8    0.70    0.60
  -5   4   8    0.90    0.50
  -5   4   8    1.10    0.40
   4  -4  -8  115.29    3.80
  -4   4   8  105.49    4.10
  -4   4   8  113.79    3.60
   3  -4  -8   78.19    2.90
  -3   4   8   74.09    2.70
   2  -4  -8    2.50    0.70
  -2   4   8    2.70    0.70
   1  -4  -8   52.99    2.20
   1  -4  -8   51.79    2.40
  -1   4   8   50.49    2.10
   0  -4  -8  109.59    3.80
   0  -4  -8  108.59    3.70
   0   4   8  108.99    3.70
  -1  -4  -8   47.00    2.10
  -1  -4  -8   46.70    2.00
  -2  -4  -8  225.68    6.90
  -2  -4  -8  227.18    6.90
  -3  -4  -8    6.30    1.00
  -3  -4  -8    5.70    0.80
  -4  -4  -8   28.40    1.20
  -4  -4  -8   32.80    2.10
   5  -5  -8    0.60    0.70
  -5   5   8    0.70    0.40
  -5   5   8    0.70    0.40
   4  -5  -8   51.89    2.10
  -4   5   8   50.19    1.90
  -4   5   8   49.10    1.90
   3  -5  -8  101.69    3.50
  -3   5   8  101.89    3.40
   2  -5  -8   26.30    1.50
  -2   5   8   26.90    1.40
   1  -5  -8   29.40    1.60
  -1   5   8   29.80    1.50
   0  -5  -8   45.80    2.40
   0  -5  -8   49.60    2.00
   0   5   8   46.00    2.00
  -1  -5  -8  263.97    8.00
  -2  -5  -8   45.60    1.90
  -2  -5  -8   47.40    1.90
  -3  -5  -8   -0.10    0.50
  -3  -5  -8    0.20    0.50
  -4  -5  -8   11.10    0.70
  -5   6   8   15.30    0.80
   4  -6  -8  162.18    5.00
  -4   6   8  160.38    4.80
   3  -6  -8   58.19    2.20
  -3   6   8   55.19    2.00
   2  -6  -8   21.90    1.30
  -2   6   8   23.20    1.20
   1  -6  -8   15.10    1.10
  -1   6   8   19.20    1.10
   0  -6  -8   30.70    1.50
   0   6   8   28.20    1.50
  -1  -6  -8    7.80    0.90
  -2  -6  -8   80.89    2.70
  -3  -6  -8    5.30    0.70
  -4   7   8    0.00    0.30
   3  -7  -8   45.80    1.80
  -3   7   8   46.20    1.60
   2  -7  -8    0.70    0.50
  -2   7   8    0.60    0.40
   1  -7  -8    0.50    0.50
  -1   7   8    0.30    0.50
   0  -7  -8   10.70    0.80
  -1  -7  -8    4.50    0.60
  -2  -7  -8    4.80    0.60
   0   8  -9   33.80    1.30
  -1   8  -9   30.90    1.20
  -1   8  -9   32.30    1.20
  -2   8  -9    5.70    0.50
  -2   8  -9    6.30    0.60
   1   7  -9  222.58    6.60
   1   7  -9  225.28    6.60
   0   7  -9    0.00    0.40
   0   7  -9    0.40    0.40
  -1   7  -9   86.39    2.80
  -1   7  -9   88.19    2.80
  -2   7  -9   24.70    1.00
  -2   7  -9   23.50    1.00
  -3   7  -9   18.50    0.90
  -3   7  -9   19.70    0.80
   2   6  -9  114.59    3.60
   0   6  -9   53.49    2.00
   0   6  -9   51.89    1.90
  -1   6  -9   65.29    2.30
  -1   6  -9   65.59    2.30
  -2   6  -9  210.78    6.20
  -2   6  -9  207.58    6.30
  -3   6  -9    4.60    0.60
  -3   6  -9    2.40    0.40
  -4   6  -9    0.70    0.40
  -4   6  -9    1.00    0.30
   5   5  -9    8.10    0.80
   5   5  -9    6.60    0.80
   4   5  -9    5.50    1.10
   4   5  -9    4.80    1.10
   3   5  -9   10.00    1.10
   3   5  -9    9.70    1.50
   2   5  -9   11.40    1.70
   2   5  -9   10.30    1.10
   2   5  -9   11.30    1.10
   1   5  -9  105.09    3.40
   1   5  -9  103.59    3.40
   0   5  -9  343.07   10.20
   0   5  -9  355.66   10.30
  -1   5  -9   76.69    2.60
  -1   5  -9   77.09    2.70
  -2   5  -9   58.89    2.10
  -2   5  -9   58.09    2.10
  -3   5  -9    0.20    0.40
  -3   5  -9    0.20    0.30
  -4   5  -9   39.30    1.50
  -4   5  -9   40.50    1.40
  -5   5  -9   48.70    1.60
   6   4  -9   55.09    1.90
   6   4  -9   57.79    1.90
   5   4  -9    4.00    0.90
   5   4  -9    7.20    0.80
   4   4  -9    1.40    0.50
   4   4  -9    2.40    0.70
   4   4  -9    2.10    0.70
   3   4  -9    2.60    0.60
   3   4  -9    2.00    0.80
   3   4  -9    1.70    1.00
   2   4  -9    0.40    0.50
   2   4  -9   -0.10    0.60
   2   4  -9   -0.50    0.90
   1   4  -9   57.99    2.20
   1   4  -9   56.59    2.70
   1   4  -9   53.89    2.10
   0   4  -9   14.80    2.00
   0   4  -9   13.90    1.10
   0   4  -9   15.80    1.10
  -1   4  -9    0.80    0.40
  -1   4  -9    0.60    0.50
  -2   4  -9  168.58    5.20
  -2   4  -9  166.78    5.10
  -3   4  -9   23.20    1.10
  -3   4  -9   20.40    1.20
  -4   4  -9   37.50    1.40
  -4   4  -9   38.80    1.60
  -5   4  -9   15.30    0.90
   6   3  -9    2.90    0.60
   6   3  -9    3.80    0.60
   5   3  -9    7.00    1.00
   5   3  -9    7.00    1.00
   4   3  -9  565.44   16.20
   4   3  -9  566.54   16.40
   4   3  -9  552.74   16.40
   3   3  -9    0.90    0.70
   3   3  -9   -0.10    0.80
   3   3  -9   -0.90    0.90
   3   3  -9    0.60    0.50
   2   3  -9    5.10    1.00
   2   3  -9    6.30    1.00
   2   3  -9    6.10    1.20
   2   3  -9    6.60    1.40
   1   3  -9   29.80    1.80
   1   3  -9   31.60    1.40
   1   3  -9   28.80    1.50
   0   3  -9    2.10    0.90
   0   3  -9    1.30    0.50
   0   3  -9    0.80    0.60
  -1   3  -9   27.80    1.40
  -1   3  -9   24.80    2.00
  -1   3  -9   29.20    1.40
  -2   3  -9  488.95   14.50
  -2   3  -9  504.45   14.40
  -2   3  -9  498.05   14.30
  -3   3  -9   88.09    2.90
  -3   3  -9   84.39    2.90
  -4   3  -9    0.80    0.50
   6   2  -9    0.20    0.40
   6   2  -9    1.40    0.40
   5   2  -9    2.30    0.60
   5   2  -9    1.40    0.60
   4   2  -9  133.19    4.20
   4   2  -9  130.69    4.40
   4   2  -9  131.89    4.40
   3   2  -9  111.59    4.00
   3   2  -9  117.79    3.80
   3   2  -9  113.19    3.90
   3   2  -9  118.09    3.70
   2   2  -9  104.69    3.70
   2   2  -9  103.69    3.80
   2   2  -9  108.79    3.50
   2   2  -9  104.59    3.50
   1   2  -9    2.90    0.60
   1   2  -9    4.80    0.90
   1   2  -9    3.80    0.80
   0   2  -9   26.00    1.30
   0   2  -9   26.40    1.40
  -1   2  -9   25.20    1.70
  -1   2  -9   24.30    1.30
  -1   2  -9   25.60    1.30
  -2   2  -9  441.86   12.60
  -2   2  -9  430.96   12.70
  -2   2  -9  430.16   12.60
  -3   2  -9   37.90    1.70
  -3   2  -9   35.70    1.60
  -3   2  -9   37.00    1.90
  -4   2  -9   15.90    1.50
  -4   2  -9   15.60    1.20
   6   1  -9   26.30    1.20
   6   1  -9   25.10    1.30
   4   1  -9   28.60    1.40
   4   1  -9   26.00    1.50
   4   1  -9   24.80    1.70
   3   1  -9  429.46   12.80
   3   1  -9  426.46   12.50
   3   1  -9  436.56   12.80
   2   1  -9   57.29    2.60
   2   1  -9   55.89    2.40
   2   1  -9   59.59    2.20
   2   1  -9   58.49    2.20
   1   1  -9  455.25   13.90
   1   1  -9  492.65   13.90
   0   1  -9    2.20    0.50
  -1   1  -9    1.60    0.60
  -1   1  -9    2.00    0.70
  -1   1  -9    1.90    0.60
  -2   1  -9    5.10    1.10
  -2   1  -9    4.80    0.70
  -2   1  -9    5.00    1.00
  -3   1  -9  863.61   25.70
  -3   1  -9  923.81   25.90
  -3   1  -9  923.91   25.80
  -4   1  -9  130.89    4.20
   6   0  -9   13.10    1.00
   6   0  -9   13.80    1.10
   5   0  -9    6.30    1.40
   4   0  -9   76.89    2.90
   4   0  -9   77.79    3.00
   4   0  -9   76.09    2.70
   3   0  -9  848.02   24.00
   3   0  -9  823.92   24.20
   3   0  -9  850.91   24.20
   2   0  -9  882.41   25.20
   2   0  -9  861.61   25.20
   2   0  -9  884.91   25.10
   2   0  -9  877.81   25.00
   1   0  -9  143.39    4.40
   1   0  -9  140.59    4.70
   1   0  -9  131.39    4.70
   1   0  -9  150.98    5.20
   0   0  -9   76.39    3.30
   0   0  -9   82.79    2.80
   0   0  -9   78.09    3.10
  -1   0  -9    6.30    1.00
  -1   0  -9    8.10    1.00
  -2   0  -9   27.10    1.50
  -2   0  -9   28.40    1.50
  -3   0  -9  563.74   16.40
  -4   0  -9    8.60    0.90
  -5   0  -9  234.68    6.90
   6  -1  -9    1.20    0.70
   6  -1  -9    0.50    0.50
  -6   1   9    1.50    0.40
   5  -1  -9    5.50    1.10
   5  -1  -9    5.50    1.00
   4  -1  -9  111.19    3.60
   4  -1  -9  111.19    3.80
   4  -1  -9  111.99    3.90
  -4   1   9  109.79    3.70
   3  -1  -9   15.60    1.10
   3  -1  -9   14.90    1.50
   3  -1  -9   17.80    1.40
   2  -1  -9   13.90    1.30
   2  -1  -9   11.50    1.30
   2  -1  -9   14.00    1.10
   1  -1  -9    0.20    0.70
   1  -1  -9    0.80    0.80
   1  -1  -9    0.40    0.50
   0  -1  -9    7.40    1.00
   0  -1  -9    8.30    1.40
   0  -1  -9    9.40    1.60
   0  -1  -9    7.20    1.10
  -1  -1  -9   15.00    1.80
  -1  -1  -9   15.60    1.30
  -1  -1  -9   16.10    1.30
  -2  -1  -9    3.90    1.00
  -3  -1  -9   37.80    1.70
  -4  -1  -9  206.28    6.20
  -5  -1  -9    4.70    0.60
   6  -2  -9    0.50    0.50
  -6   2   9    0.60    0.30
   5  -2  -9   10.90    1.10
   5  -2  -9    8.90    1.60
  -5   2   9   11.60    1.10
   4  -2  -9    2.10    0.80
   4  -2  -9    0.50    0.90
  -4   2   9   -0.20    0.60
   3  -2  -9    2.70    0.60
   3  -2  -9    3.70    0.90
   3  -2  -9    3.60    0.70
   2  -2  -9  284.97    8.70
   2  -2  -9  282.77    8.50
   2  -2  -9  291.97    8.70
   1  -2  -9  401.06   11.60
   1  -2  -9  374.66   11.40
   1  -2  -9  400.96   11.70
   0  -2  -9    6.30    1.30
   0  -2  -9    6.60    1.10
  -1  -2  -9    1.50    0.60
  -1  -2  -9    1.30    0.80
  -2  -2  -9   25.30    1.50
  -2  -2  -9   24.70    1.80
  -3  -2  -9    1.40    0.50
  -4  -2  -9  210.88    6.30
  -5  -2  -9   58.59    1.90
   6  -3  -9    0.60    0.50
  -6   3   9    0.00    0.30
   5  -3  -9    4.20    0.80
  -5   3   9    2.50    0.50
  -5   3   9    2.70    0.40
   4  -3  -9    6.80    1.10
  -4   3   9    8.50    1.00
   3  -3  -9   22.50    1.90
   3  -3  -9   22.60    1.50
  -3   3   9   23.90    1.30
   2  -3  -9   15.20    1.40
   2  -3  -9   16.80    1.60
   2  -3  -9   19.60    1.30
  -2   3   9   16.80    1.30
   1  -3  -9   13.10    1.30
   1  -3  -9   15.00    1.40
   0  -3  -9   79.49    3.00
   0  -3  -9   81.79    3.00
  -1  -3  -9   15.80    1.20
  -1  -3  -9   15.20    1.40
   1   3   9   14.00    1.50
  -2  -3  -9    0.70    0.70
  -2  -3  -9    1.60    0.60
  -3  -3  -9   23.00    1.20
  -3  -3  -9   21.00    1.50
  -4  -3  -9   15.50    0.90
   5  -4  -9   30.50    1.40
  -5   4   9   31.00    1.20
  -5   4   9   30.00    1.30
   4  -4  -9  174.68    5.50
  -4   4   9  180.88    5.30
  -4   4   9  175.88    5.40
   3  -4  -9   29.70    1.60
  -3   4   9   27.80    1.40
   2  -4  -9    3.40    0.80
   2  -4  -9    5.50    1.20
  -2   4   9    4.10    0.90
   1  -4  -9    1.90    1.00
   1  -4  -9    0.30    0.60
  -1   4   9    0.50    0.60
   0  -4  -9    7.50    1.30
   0  -4  -9    6.00    1.10
   0   4   9    5.70    0.80
  -1  -4  -9   83.29    3.00
  -1  -4  -9   87.49    3.00
  -2  -4  -9    5.60    0.90
  -2  -4  -9    6.00    1.00
  -3  -4  -9    6.90    0.70
  -3  -4  -9    5.80    1.00
  -4  -4  -9   25.40    1.00
   5  -5  -9   86.79    2.80
  -5   5   9   91.39    2.70
  -5   5   9   80.49    2.70
   4  -5  -9   23.70    1.30
  -4   5   9   25.50    1.10
   3  -5  -9   63.69    2.40
  -3   5   9   66.89    2.30
   2  -5  -9    7.00    1.00
  -2   5   9    6.10    0.80
  -1   5   9    4.20    0.80
   0  -5  -9    1.10    0.90
   0  -5  -9    0.70    0.50
   0   5   9    0.90    0.50
  -1  -5  -9   33.30    1.50
  -1  -5  -9   32.40    1.60
  -2  -5  -9   57.19    2.00
  -2  -5  -9   56.19    2.10
  -3  -5  -9    0.40    0.50
  -3  -5  -9    1.40    0.50
   4  -6  -9   83.99    2.50
  -4   6   9   67.79    2.60
   3  -6  -9    6.90    0.80
  -3   6   9    6.60    0.60
   2  -6  -9   26.40    1.30
  -2   6   9   27.20    1.20
   1  -6  -9    1.10    0.40
  -1   6   9    0.60    0.50
   0  -6  -9    3.70    0.70
  -1  -6  -9   24.10    1.10
  -2  -6  -9   44.50    1.60
   2  -7  -9   -0.20    0.50
  -2   7   9   -0.20    0.30
   1  -7  -9   27.00    1.20
   0  -7  -9   11.50    0.80
   0   8 -10    7.10    0.70
  -1   8 -10   23.30    0.90
   1   7 -10    4.00    0.70
   1   7 -10    2.30    0.50
   0   7 -10    0.10    0.40
   0   7 -10    0.40    0.30
  -1   7 -10    9.40    0.70
  -1   7 -10    9.40    0.70
  -2   7 -10    2.60    0.50
  -2   7 -10    3.20    0.50
  -3   7 -10   49.90    1.60
  -3   7 -10   49.50    1.60
   2   6 -10   49.90    1.80
   1   6 -10  115.19    3.60
   1   6 -10  118.49    3.70
   0   6 -10   -0.40    0.40
   0   6 -10    0.30    0.40
  -1   6 -10   12.00    0.80
  -1   6 -10   10.70    0.80
  -2   6 -10   24.10    1.00
  -2   6 -10   23.30    1.00
  -3   6 -10   15.50    0.70
  -3   6 -10   15.00    0.80
   4   5 -10   30.60    1.50
   3   5 -10    5.40    1.20
   3   5 -10    6.30    0.90
   2   5 -10   11.70    1.50
   2   5 -10   12.90    1.10
   2   5 -10   13.00    1.00
   1   5 -10  107.29    3.50
   1   5 -10  109.69    3.50
   0   5 -10   70.59    2.40
   0   5 -10   68.09    2.40
  -1   5 -10   58.19    2.10
  -1   5 -10   57.69    2.10
  -2   5 -10   19.40    1.00
  -2   5 -10   18.50    1.00
  -3   5 -10    0.60    0.30
  -3   5 -10    0.30    0.30
  -4   5 -10    3.90    0.50
   5   4 -10   22.70    1.10
   5   4 -10   23.80    1.10
   4   4 -10   11.70    1.10
   4   4 -10   13.30    0.90
   4   4 -10   12.80    1.30
   3   4 -10   94.79    3.40
   3   4 -10   99.59    3.20
   2   4 -10    2.80    0.60
   2   4 -10    6.60    1.40
   2   4 -10    4.40    1.00
   1   4 -10   24.70    1.30
   1   4 -10   23.10    1.90
   1   4 -10   23.20    1.30
   0   4 -10    9.40    1.90
   0   4 -10   10.80    0.90
   0   4 -10    9.70    0.90
  -1   4 -10   12.70    1.00
  -1   4 -10   13.30    1.00
  -2   4 -10    0.80    0.40
  -2   4 -10    0.30    0.50
  -3   4 -10   28.50    1.30
  -3   4 -10   29.70    1.20
  -4   4 -10    7.80    0.70
   5   3 -10  136.29    4.20
   5   3 -10  132.49    4.20
   4   3 -10   69.59    2.60
   4   3 -10   69.49    2.60
   4   3 -10   70.79    2.40
   3   3 -10    7.40    1.20
   3   3 -10    9.60    1.30
   3   3 -10    7.40    0.90
   3   3 -10   11.30    1.50
   2   3 -10   28.10    1.80
   2   3 -10   26.90    1.40
   2   3 -10   27.30    1.40
   1   3 -10    2.00    0.80
   1   3 -10    1.10    0.50
   1   3 -10    1.90    0.50
   0   3 -10  266.37    8.00
   0   3 -10  259.77    7.80
   0   3 -10  264.67    7.90
  -1   3 -10   10.90    1.00
  -1   3 -10   11.50    1.60
  -1   3 -10   10.80    0.90
  -2   3 -10   46.10    1.80
  -2   3 -10   47.60    1.80
  -2   3 -10   41.90    2.30
  -3   3 -10   73.39    2.40
  -3   3 -10   72.09    2.40
  -4   3 -10    8.40    0.80
   6   2 -10    1.50    0.40
   6   2 -10    2.80    0.60
  -6  -2  10    1.80    0.50
   5   2 -10  157.38    4.90
   5   2 -10  152.88    4.80
   4   2 -10  116.69    3.90
   3   2 -10  181.98    5.60
   3   2 -10  184.78    5.80
   3   2 -10  181.88    5.60
   3   2 -10  181.48    5.80
   2   2 -10   26.60    1.40
   2   2 -10   27.90    2.00
   2   2 -10   27.70    1.70
   2   2 -10   29.10    1.40
   1   2 -10   12.20    1.30
   1   2 -10   10.10    1.00
   1   2 -10   10.70    1.00
   0   2 -10  239.28    7.20
   0   2 -10  247.28    7.40
   0   2 -10  236.18    7.20
  -1   2 -10    7.50    0.90
  -1   2 -10    8.00    0.90
  -1   2 -10    5.90    1.20
  -2   2 -10  104.79    3.50
  -2   2 -10   97.79    3.30
  -2   2 -10  102.49    3.30
  -3   2 -10    1.00    0.70
  -3   2 -10    0.20    0.50
  -3   2 -10    0.90    0.60
   6   1 -10    6.20    0.90
   6   1 -10    6.70    0.70
   5   1 -10   85.69    3.00
   5   1 -10   87.89    3.00
   4   1 -10    2.60    0.50
   4   1 -10    1.70    0.60
   4   1 -10    3.90    0.80
   3   1 -10  623.44   18.30
   3   1 -10  634.94   18.30
   3   1 -10  632.94   18.10
   2   1 -10   10.00    1.00
   2   1 -10    6.90    1.00
   2   1 -10    9.90    1.20
   2   1 -10    7.70    1.50
   1   1 -10  257.37    8.00
   1   1 -10  262.47    7.80
   1   1 -10  262.47    8.00
   1   1 -10  259.67    7.80
   0   1 -10   47.70    1.90
   0   1 -10   45.60    2.10
   0   1 -10   48.00    1.90
  -1   1 -10   36.00    1.60
  -1   1 -10   34.10    1.60
  -1   1 -10   34.30    1.70
  -2   1 -10   16.20    1.20
  -2   1 -10   13.70    1.20
  -2   1 -10   11.60    1.20
  -4   1 -10   11.40    1.00
   6   0 -10   13.00    0.90
   6   0 -10   12.70    1.00
  -6   0  10   12.10    0.70
   5   0 -10   -0.20    0.40
   5   0 -10    0.70    0.50
   4   0 -10   96.49    3.20
   4   0 -10   97.99    3.40
   4   0 -10   98.69    3.40
   3   0 -10  496.35   14.20
   3   0 -10  481.65   14.30
   3   0 -10  485.75   14.30
   2   0 -10   33.90    1.80
   2   0 -10   34.30    1.80
   2   0 -10   34.40    1.60
   2   0 -10   35.10    1.60
   1   0 -10  266.47    8.10
   1   0 -10  269.87    8.00
   1   0 -10  266.17    8.20
   1   0 -10  264.67    7.90
   0   0 -10   28.30    2.10
   0   0 -10   24.00    1.40
   0   0 -10   27.60    1.60
   0   0 -10   29.60    1.40
  -1   0 -10    8.30    1.00
  -1   0 -10    7.50    1.00
  -1   0 -10    7.60    1.20
  -2   0 -10   45.60    2.00
  -2   0 -10   48.80    2.00
  -4   0 -10    7.00    0.80
  -5   0 -10   26.70    1.30
   6  -1 -10    7.60    0.80
   6  -1 -10    8.60    1.50
  -6   1  10    7.80    0.60
   5  -1 -10    1.50    0.50
   5  -1 -10    1.20    0.60
   4  -1 -10   50.79    2.00
   4  -1 -10   52.49    2.20
   4  -1 -10   54.29    2.50
   3  -1 -10   12.30    1.30
   3  -1 -10   12.10    1.00
   3  -1 -10    9.10    1.20
   2  -1 -10 1080.59   30.20
   2  -1 -10 1040.30   30.40
   2  -1 -10 1065.59   30.40
   1  -1 -10   12.70    1.40
   1  -1 -10   12.10    1.20
   1  -1 -10   12.00    1.30
   0  -1 -10   27.80    1.40
   0  -1 -10   25.10    1.60
   0  -1 -10   27.40    1.90
   0  -1 -10   26.10    1.60
  -1  -1 -10   18.00    1.30
  -1  -1 -10   17.60    1.30
  -2  -1 -10    0.50    0.50
  -3  -1 -10  105.19    3.50
  -4  -1 -10  303.07    8.90
   6  -2 -10    5.20    0.70
  -6   2  10    5.10    0.50
   5  -2 -10    1.90    0.90
   5  -2 -10    2.10    0.50
  -5   2  10   -0.20    0.60
   4  -2 -10   35.90    1.80
   4  -2 -10   32.50    1.60
  -4   2  10   31.20    1.50
   3  -2 -10   29.20    1.40
   3  -2 -10   30.50    1.70
   3  -2 -10   30.50    1.80
  -3   2  10   31.90    1.50
   2  -2 -10 1067.99   29.60
   2  -2 -10 1004.30   29.60
   2  -2 -10 1029.80   29.40
   1  -2 -10   98.89    3.50
   1  -2 -10   95.59    3.30
   1  -2 -10  100.59    3.50
   0  -2 -10  147.69    4.80
   0  -2 -10  145.29    4.80
  -1  -2 -10   27.60    1.50
  -1  -2 -10   30.20    1.80
  -2  -2 -10   10.70    1.00
  -3  -2 -10   28.20    1.30
  -4  -2 -10  132.59    4.00
   5  -3 -10    0.10    0.50
  -5   3  10    0.30    0.30
   4  -3 -10   49.10    2.00
  -4   3  10   47.40    1.80
   3  -3 -10   18.10    1.60
   3  -3 -10   17.00    1.50
  -3   3  10   19.80    1.50
   2  -3 -10  116.49    3.90
   2  -3 -10  117.19    3.90
  -2   3  10  114.69    3.80
   1  -3 -10  159.68    5.10
   1  -3 -10  156.68    5.10
  -1   3  10  154.18    4.90
   0  -3 -10    1.00    0.60
   0  -3 -10    1.30    0.70
   0   3  10    0.70    0.60
  -1  -3 -10    0.70    0.60
   1   3  10    1.30    0.70
  -2  -3 -10    0.50    0.50
  -2  -3 -10   -0.20    0.70
  -3  -3 -10   36.90    1.40
  -4  -3 -10   63.49    2.10
   5  -4 -10    4.00    0.70
  -5   4  10    3.40    0.70
   4  -4 -10   67.99    2.40
  -4   4  10   68.79    2.30
  -4   4  10   68.79    2.30
   3  -4 -10   38.90    1.70
  -3   4  10   36.40    1.50
   2  -4 -10   14.80    1.70
   2  -4 -10   12.90    1.10
  -2   4  10   15.10    1.00
   1  -4 -10 1033.10   29.40
   1  -4 -10 1006.70   28.90
  -1   4  10 1002.30   28.80
   0  -4 -10   36.00    1.70
   0  -4 -10   37.10    1.70
   0   4  10   36.90    1.60
  -1  -4 -10    8.70    1.00
  -1  -4 -10   11.30    1.00
  -2  -4 -10    9.90    0.90
  -2  -4 -10   10.90    1.00
   4  -5 -10   24.60    1.30
  -4   5  10   26.10    1.10
   3  -5 -10   26.80    1.30
  -3   5  10   26.90    1.10
   2  -5 -10   20.20    1.10
  -2   5  10   18.70    1.00
   1  -5 -10   84.89    2.90
  -1   5  10   87.49    2.80
   0  -5 -10   35.30    1.50
   0   5  10   36.60    1.50
  -1  -5 -10    0.70    1.10
  -1  -5 -10    0.90    0.50
  -2  -5 -10   67.59    2.30
  -2  -5 -10   69.59    2.30
   3  -6 -10    5.10    0.70
  -3   6  10    4.50    0.50
   2  -6 -10    9.40    0.80
  -2   6  10    9.70    0.80
   1  -6 -10   53.19    1.90
  -1   6  10   55.49    1.90
   0  -6 -10  180.08    5.40
  -1  -6 -10   48.10    1.70
   1   7 -11    0.70    0.60
   0   7 -11    0.00    0.30
   0   7 -11    0.50    0.40
  -1   7 -11   14.00    0.70
  -1   7 -11   14.70    0.70
   2   6 -11   17.80    1.20
   1   6 -11    0.50    0.40
   1   6 -11   -0.20    0.40
   0   6 -11    8.90    0.70
   0   6 -11    9.50    0.70
  -1   6 -11   24.60    1.00
  -1   6 -11   23.60    1.00
  -2   6 -11    5.00    0.50
  -2   6 -11    4.60    0.50
  -3   6 -11   68.89    2.20
  -3   6 -11   75.19    2.20
   4   5 -11    5.00    1.00
   3   5 -11    6.50    0.80
   2   5 -11    7.50    0.70
   2   5 -11    8.40    1.50
   2   5 -11    8.10    0.90
   1   5 -11    7.20    0.80
   1   5 -11    6.60    0.70
   0   5 -11   12.50    0.80
   0   5 -11   12.70    0.80
  -1   5 -11   11.40    0.80
  -1   5 -11   11.80    0.80
  -2   5 -11    0.20    0.30
  -2   5 -11    0.20    0.30
  -3   5 -11    2.80    0.50
   5   4 -11    0.80    0.40
   4   4 -11   -0.60    0.50
   4   4 -11    0.20    0.50
   3   4 -11    5.60    0.70
   3   4 -11    4.70    1.00
   2   4 -11    0.30    0.40
   2   4 -11    0.90    0.50
   2   4 -11   -0.40    0.70
   1   4 -11  194.28    5.90
   1   4 -11  188.08    6.00
   1   4 -11  201.28    6.40
   0   4 -11   26.80    1.30
   0   4 -11   28.30    1.30
   0   4 -11   27.50    1.90
  -1   4 -11   19.60    1.30
  -1   4 -11   20.90    1.50
  -2   4 -11    0.70    0.40
  -2   4 -11    0.40    0.30
  -3   4 -11    3.10    0.50
  -3   4 -11    2.00    0.40
  -4   4 -11    4.20    0.80
   5   3 -11   -0.50    0.50
   5   3 -11    1.00    0.40
   4   3 -11   27.90    1.50
   4   3 -11   28.00    1.30
   4   3 -11   28.10    1.20
   3   3 -11    0.50    0.60
   3   3 -11    1.50    0.40
   3   3 -11    1.20    0.90
   2   3 -11    4.80    0.80
   2   3 -11    7.30    0.90
   2   3 -11    5.50    1.10
   1   3 -11  108.09    3.70
   1   3 -11  105.09    3.50
   1   3 -11  107.59    3.50
   0   3 -11   81.49    3.00
   0   3 -11   82.69    2.80
  -1   3 -11  126.99    3.90
  -1   3 -11  123.59    4.00
  -2   3 -11   25.30    2.10
  -2   3 -11   29.60    1.30
  -2   3 -11   30.20    1.30
  -3   3 -11   14.30    0.90
  -3   3 -11   15.40    0.90
   5   2 -11   35.40    1.50
   5   2 -11   37.90    1.50
   4   2 -11    5.90    0.90
   4   2 -11    4.50    0.70
   4   2 -11    5.10    1.00
   3   2 -11  102.09    3.40
   3   2 -11   98.39    3.50
   3   2 -11  105.99    4.10
   2   2 -11   16.00    1.10
   2   2 -11   16.70    1.40
   2   2 -11   14.80    1.10
   2   2 -11   16.10    1.80
   1   2 -11    1.10    0.70
   1   2 -11    0.00    0.50
   1   2 -11    0.10    0.40
   0   2 -11   76.89    2.60
   0   2 -11   77.09    2.70
   0   2 -11   76.49    2.90
  -1   2 -11   20.80    1.20
  -1   2 -11   18.70    1.10
  -1   2 -11   22.10    1.50
  -2   2 -11   14.10    1.00
  -2   2 -11   14.40    1.00
  -2   2 -11   14.10    1.30
  -3   2 -11    2.50    0.70
  -3   2 -11    3.40    0.80
  -3   2 -11    2.40    0.60
   5   1 -11  142.99    4.40
   5   1 -11  144.29    4.50
   4   1 -11    1.80    0.60
   4   1 -11    2.40    0.60
   4   1 -11    1.90    0.40
   3   1 -11    5.70    1.10
   2   1 -11   -0.10    0.50
   2   1 -11    0.20    0.60
   2   1 -11    0.50    0.90
   2   1 -11   -0.20    0.40
   1   1 -11    5.90    0.90
   1   1 -11    3.50    0.60
   1   1 -11    5.70    1.00
   0   1 -11    1.00    0.50
   0   1 -11    2.30    0.50
   0   1 -11    3.50    0.80
  -1   1 -11  203.38    6.20
  -1   1 -11  211.18    6.40
  -1   1 -11  208.88    6.30
  -2   1 -11   55.99    2.80
  -2   1 -11   65.59    2.20
  -2   1 -11   63.89    2.30
  -3   1 -11    1.30    0.60
  -4   1 -11  158.18    4.80
   5   0 -11   31.80    1.40
   5   0 -11   33.00    1.40
   4   0 -11    1.10    0.60
   4   0 -11    0.40    0.40
   4   0 -11    0.30    0.30
  -4   0  11    1.00    0.50
   3   0 -11   38.20    1.60
   3   0 -11   38.10    2.00
   3   0 -11   37.60    1.80
   2   0 -11    9.60    0.90
   2   0 -11   11.00    1.40
   2   0 -11   10.90    1.20
   1   0 -11   67.39    2.40
   1   0 -11   67.09    2.70
   1   0 -11   66.69    2.40
   1   0 -11   64.59    2.60
   0   0 -11  113.69    3.80
   0   0 -11  118.29    4.00
   0   0 -11  123.29    3.80
  -1   0 -11   26.00    1.30
  -1   0 -11   25.80    1.50
  -1   0 -11   23.50    1.40
  -2   0 -11   35.10    1.60
  -3   0 -11    2.50    0.50
  -4   0 -11    6.10    0.70
   5  -1 -11    5.00    1.10
   4  -1 -11    1.70    0.60
   4  -1 -11    2.30    0.70
  -4   1  11    4.10    0.80
   3  -1 -11   91.79    4.00
   2  -1 -11   38.00    1.60
   2  -1 -11   36.50    1.80
   2  -1 -11   36.90    1.80
   1  -1 -11   13.90    1.30
   1  -1 -11   12.70    1.50
   1  -1 -11   13.40    1.20
   0  -1 -11   33.00    1.90
   0  -1 -11   32.50    1.70
   0  -1 -11   35.50    1.70
  -1  -1 -11    0.80    0.60
  -2  -1 -11   75.39    2.60
  -3  -1 -11   18.50    1.00
  -4  -1 -11   23.60    1.00
   5  -2 -11    1.10    0.40
  -5   2  11    1.30    0.30
   4  -2 -11   24.00    1.40
   4  -2 -11   23.40    1.20
  -4   2  11   24.50    1.10
   3  -2 -11    3.80    0.80
   3  -2 -11    4.20    0.90
  -3   2  11    4.30    0.70
   2  -2 -11   67.89    2.40
   1  -2 -11    0.30    0.60
   1  -2 -11   -0.30    0.80
   1  -2 -11    1.00    0.60
   0  -2 -11    3.70    0.80
   0  -2 -11    2.10    0.60
  -1  -2 -11    7.50    1.40
  -1  -2 -11   10.90    1.00
  -2  -2 -11    1.10    0.50
  -3  -2 -11    0.00    0.40
   5  -3 -11    8.60    0.70
  -5   3  11    9.10    0.70
   4  -3 -11   -0.40    0.40
  -4   3  11    0.00    0.40
  -4   3  11    0.80    0.30
   3  -3 -11    2.10    0.80
   3  -3 -11    3.10    0.80
  -3   3  11    2.90    0.60
   2  -3 -11  323.67    9.50
   2  -3 -11  328.97    9.60
  -2   3  11  311.87    9.40
   1  -3 -11  150.88    4.70
   1  -3 -11  146.29    4.70
  -1   3  11  148.19    4.60
   0  -3 -11   -0.20    0.50
   0  -3 -11    1.20    0.60
   0   3  11    0.80    0.50
  -1  -3 -11    0.60    0.50
  -1  -3 -11    0.20    0.70
  -2  -3 -11    3.70    0.70
  -3  -3 -11    0.50    0.40
  -4   4  11   16.80    0.80
   3  -4 -11    3.70    0.70
  -3   4  11    4.00    0.60
   2  -4 -11  153.78    4.70
  -2   4  11  145.89    4.60
   1  -4 -11  168.68    5.20
   1  -4 -11  167.28    5.20
  -1   4  11  168.78    5.10
   0  -4 -11   54.89    2.10
   0  -4 -11   56.39    2.10
   0   4  11   55.19    1.90
  -1  -4 -11   25.40    1.20
  -1  -4 -11   23.80    1.30
  -2  -4 -11    1.80    0.40
   3  -5 -11   44.40    1.60
  -3   5  11   42.20    1.50
   2  -5 -11    1.90    0.40
   1  -5 -11   13.50    0.90
  -1   5  11   13.20    0.80
   0  -5 -11   16.30    1.00
  -1  -5 -11    1.40    0.50
   1   6 -12   48.50    1.60
   1   6 -12   46.90    1.60
  -1   6 -12   10.20    0.70
  -1   6 -12   11.30    0.60
   3   5 -12    8.20    0.80
   2   5 -12    9.40    0.90
   2   5 -12    8.50    0.70
   1   5 -12   25.40    1.10
   1   5 -12   25.60    1.10
   0   5 -12   33.80    1.30
   0   5 -12   33.90    1.30
  -1   5 -12    0.50    0.30
  -1   5 -12    0.40    0.30
  -2   5 -12    0.20    0.30
  -2   5 -12    0.40    0.30
   4   4 -12    1.60    0.50
   3   4 -12   54.09    2.10
   3   4 -12   59.29    1.90
   2   4 -12    3.10    0.70
   2   4 -12    4.40    0.70
   2   4 -12    5.10    0.60
   1   4 -12    5.00    1.30
   1   4 -12    5.80    0.70
   1   4 -12    4.00    0.60
   0   4 -12    4.60    0.60
   0   4 -12    2.20    0.40
  -1   4 -12   15.00    0.80
  -1   4 -12   15.80    0.80
  -2   4 -12   13.00    0.70
  -2   4 -12   14.30    0.80
  -3   4 -12   40.80    1.40
   4   3 -12    4.10    0.60
   4   3 -12    5.30    0.80
   3   3 -12   -0.80    0.50
   3   3 -12    0.10    0.40
   2   3 -12   40.50    1.80
   2   3 -12   42.30    1.60
   2   3 -12   42.70    1.60
   1   3 -12   16.50    1.00
   1   3 -12   16.50    0.90
   1   3 -12   16.40    1.30
   0   3 -12   36.60    1.40
   0   3 -12   35.40    1.70
   0   3 -12   34.20    1.40
  -1   3 -12    0.60    0.70
  -1   3 -12    0.90    0.40
  -1   3 -12    0.60    0.40
  -2   3 -12   16.10    0.90
  -2   3 -12   16.10    0.90
  -3   3 -12   33.10    1.40
   4   2 -12    1.10    0.30
   4   2 -12    1.00    1.00
   4   2 -12    1.70    0.50
   3   2 -12    1.80    0.40
   3   2 -12    0.40    0.80
   3   2 -12    2.00    0.60
   2   2 -12   45.90    1.70
   2   2 -12   44.30    1.90
   2   2 -12   44.80    1.70
   1   2 -12   28.70    1.30
   1   2 -12   28.70    1.60
   1   2 -12   31.20    1.40
   0   2 -12  201.68    6.20
   0   2 -12  209.78    6.30
   0   2 -12  203.78    6.10
  -1   2 -12    0.80    0.40
  -1   2 -12    0.80    0.40
  -1   2 -12    1.10    0.60
  -2   2 -12   24.20    1.10
  -2   2 -12   23.00    1.20
  -2   2 -12   24.60    1.30
   5   1 -12  119.29    3.70
   5   1 -12  121.39    3.70
   4   1 -12    0.90    0.50
   4   1 -12    1.30    0.50
   4   1 -12    1.00    0.30
  -4  -1  12    0.20    0.70
   3   1 -12    8.00    0.70
   3   1 -12    6.00    0.90
   3   1 -12    7.70    1.10
   2   1 -12   10.70    1.30
   2   1 -12    8.50    0.80
   2   1 -12   12.70    1.10
   1   1 -12    5.00    0.80
   0   1 -12  357.66   10.70
   0   1 -12  347.77   11.00
   0   1 -12  373.16   10.50
  -1   1 -12    0.40    0.60
  -1   1 -12    0.30    0.40
  -1   1 -12   -0.50    0.50
  -2   1 -12   11.40    0.90
  -3   1 -12    4.00    0.90
   5   0 -12   -0.30    0.50
   5   0 -12   -1.20    0.40
   4   0 -12    5.90    0.80
   4   0 -12    7.00    0.80
  -4   0  12    6.90    0.80
   3   0 -12   10.80    1.00
   3   0 -12   12.70    0.80
   3   0 -12   12.10    1.10
   2   0 -12   42.90    2.00
   2   0 -12   47.00    1.70
   2   0 -12   45.90    1.90
   1   0 -12    7.30    1.10
   1   0 -12    7.90    1.50
   1   0 -12    9.10    0.90
   0   0 -12    2.30    0.50
   0   0 -12    3.00    0.60
  -1   0 -12  139.69    4.40
  -2   0 -12    1.10    0.40
  -3   0 -12    9.70    0.80
   5  -1 -12   92.09    2.90
   4  -1 -12  215.68    6.60
   4  -1 -12  224.18    6.60
  -4   1  12  221.08    6.50
   3  -1 -12    4.00    0.80
   3  -1 -12    3.60    0.60
   3  -1 -12    3.50    0.60
  -3   1  12    4.20    0.70
   2  -1 -12   16.40    1.20
   2  -1 -12   17.00    1.30
   2  -1 -12   16.70    1.00
   1  -1 -12    0.80    0.60
   1  -1 -12    0.40    0.50
   1  -1 -12    0.00    0.50
   0  -1 -12    4.20    0.90
  -1  -1 -12  188.18    5.70
  -2  -1 -12   10.60    0.80
  -3  -1 -12   49.00    1.70
   4  -2 -12   13.00    0.90
   4  -2 -12   11.80    1.20
  -4   2  12   10.50    1.00
   3  -2 -12    1.60    0.50
   3  -2 -12    2.10    0.60
  -3   2  12    1.80    0.40
   2  -2 -12   10.90    1.00
   2  -2 -12   12.00    1.00
  -2   2  12   13.10    0.90
   1  -2 -12   39.40    1.70
   1  -2 -12   39.60    1.70
  -1   2  12   41.30    1.60
   0  -2 -12    3.10    0.80
   0  -2 -12    4.50    0.90
   0   2  12    3.50    0.80
  -1  -2 -12   46.50    1.80
   1   2  12   47.70    1.90
  -2  -2 -12    0.30    0.40
   4  -3 -12   13.80    0.80
  -4   3  12   15.30    0.80
   3  -3 -12    5.90    0.70
  -3   3  12    5.70    0.60
   2  -3 -12    8.50    1.10
   2  -3 -12   11.20    0.90
  -2   3  12   13.00    0.70
   1  -3 -12   22.80    1.20
   1  -3 -12   24.00    1.20
  -1   3  12   23.20    1.10
   0  -3 -12    5.40    0.80
   0  -3 -12    6.50    1.00
   0   3  12    6.10    0.70
  -1  -3 -12   32.10    1.30
  -2  -3 -12   74.99    2.40
   3  -4 -12    2.50    0.60
  -3   4  12    2.90    0.50
  -1   4  12    0.90    0.40
   0  -4 -12   -0.30    0.70
   0  -4 -12   -0.40    0.50
   1   5 -13    6.00    0.60
   1   5 -13    6.00    0.50
   0   5 -13   30.30    1.10
   0   5 -13   29.40    1.10
  -1   5 -13    6.10    0.50
  -1   5 -13    5.30    0.50
   3   4 -13    6.60    0.60
   2   4 -13    0.70    0.30
   2   4 -13    1.80    0.80
   1   4 -13   19.20    0.80
   1   4 -13   17.90    0.90
   0   4 -13    4.60    0.50
   0   4 -13    3.00    0.50
  -1   4 -13    5.70    0.50
  -1   4 -13    5.20    0.50
  -2   4 -13   13.20    0.70
  -2   4 -13   14.40    0.70
   3   3 -13   47.30    1.60
   2   3 -13    0.00    0.30
   2   3 -13    0.80    0.50
   1   3 -13    0.00    0.30
   1   3 -13   -0.20    0.60
   1   3 -13    0.00    0.30
   0   3 -13    9.80    1.10
   0   3 -13    9.70    0.70
   0   3 -13    9.60    0.70
  -1   3 -13   23.10    1.00
  -1   3 -13   22.40    1.00
  -2   3 -13    3.50    0.70
  -2   3 -13    3.20    0.60
   4   2 -13    5.10    0.70
   3   2 -13   -0.30    0.40
   3   2 -13   -0.40    0.30
   2   2 -13   26.00    1.30
   2   2 -13   29.20    1.20
   1   2 -13   32.70    1.30
   1   2 -13   34.60    1.30
   1   2 -13   34.20    1.50
   0   2 -13   56.19    2.10
   0   2 -13   55.49    1.90
   0   2 -13   57.79    1.90
  -1   2 -13    0.70    0.40
  -1   2 -13    1.00    0.60
  -1   2 -13    0.40    0.30
  -2   2 -13  103.49    3.30
   4   1 -13    4.20    0.70
   3   1 -13    6.20    0.80
   3   1 -13    6.70    0.60
   2   1 -13   42.00    1.70
   2   1 -13   38.70    1.50
   1   1 -13  136.19    4.10
   1   1 -13  135.49    4.30
   0   1 -13    0.90    0.50
   0   1 -13    1.00    0.40
  -1   1 -13    3.00    0.70
   4   0 -13    0.10    0.50
   4   0 -13    0.80    0.40
   3   0 -13   22.20    1.20
   3   0 -13   19.30    1.10
   3   0 -13   19.00    0.90
  -3   0  13   20.70    1.00
   2   0 -13    0.60    0.70
   2   0 -13    0.70    0.40
   2   0 -13    0.10    0.50
   1   0 -13   17.50    1.00
   1   0 -13   17.30    1.00
   0   0 -13    3.90    0.70
  -1   0 -13    5.10    0.70
  -2   0 -13   53.79    1.90
   3  -1 -13    5.30    0.80
   3  -1 -13    6.60    0.80
  -3   1  13    5.10    0.60
   2  -1 -13    5.20    0.80
  -2   1  13    5.30    0.60
   1  -1 -13    6.80    0.80
   0  -1 -13    3.70    0.60
  -1  -1 -13   54.49    1.90
   1   1  13   56.09    1.90
  -2  -1 -13   17.30    0.90
   3  -2 -13   27.60    1.30
   3  -2 -13   27.70    1.20
  -3   2  13   29.60    1.10
   2  -2 -13    2.40    0.60
  -2   2  13    1.50    0.40
   1  -2 -13   16.20    1.00
   1  -2 -13   17.80    1.30
  -1   2  13   16.70    0.90
   0  -2 -13    1.20    0.40
   0   2  13    0.50    0.40
  -1  -2 -13   13.50    0.80
   2  -3 -13    1.70    0.50
  -2   3  13    1.40    0.30
   1  -3 -13   85.49    2.90
   1  -3 -13   88.29    2.80
  -1   3  13   93.29    2.70
   0  -3 -13    3.30    0.80
   1   3 -14    5.50    0.50
   0   3 -14    0.50    0.30
   2   2 -14    0.20    0.30
   2   2 -14    0.40    0.40
   1   2 -14    3.60    0.60
   1   2 -14    4.10    0.80
   0   2 -14    0.90    0.40
   0   2 -14    1.00    0.60
   2   1 -14    0.70    0.30
   2   1 -14    0.40    0.40
   1   1 -14  110.59    3.80
   1   1 -14  116.79    3.40
   0   1 -14   18.40    1.00
  -1   1 -14    0.60    0.50
   2   0 -14    0.50    0.40
  -2   0  14    0.70    0.30
   1   0 -14   22.60    1.00
   0   0 -14   -0.70    0.40
   1  -1 -14    0.30    0.40
  -1   1  14   -0.10    0.30
_computing_structure_solution     'SHELXT 2014/4 (Sheldrick, 2014)'
;
_shelx_hkl_checksum     20249
_shelx_res_file
;
    SKM150_0m_a.res created by SHELXL-2014/7
TITL SKM150_0m_a.res in P-1
CELL  1.54178   6.6508   8.3906  11.6388   96.504   95.614   94.757
ZERR    2.000   0.0002   0.0003   0.0004    0.002    0.002    0.002
LATT 1
SFAC C  H  N  O
UNIT 32  24  4  6
L.S. 5
ACTA 136
BOND $H
FMAP 2
PLAN 5
HTAB N1 N2_$2
EQIV $2 -x+1, -y+1, -z
HTAB N1 O2
HTAB N2 O2_$1
EQIV $1 x-1, y, z
SIZE 0.048 0.125 0.192
MPLA O1 C1 > C9
MPLA C11 > C16
CONF
TEMP -123
WGHT    0.063200    0.123400
EXTI    0.012891
FVAR       1.02331
O1    4    1.058494    0.309928    0.290831    11.00000    0.02602    0.03475 =
         0.02260    0.00597    0.00545    0.00823
O2    4    0.924192    0.426955    0.146513    11.00000    0.02735    0.04219 =
         0.02223    0.00747    0.00701    0.00632
O3    4    0.430439    0.539723    0.330201    11.00000    0.02839    0.03926 =
         0.02214    0.00402    0.00693    0.01009
N1    3    0.529005    0.501606    0.149316    11.00000    0.02591    0.03365 =
         0.01939    0.00477    0.00405    0.01108
N2    3    0.356786    0.563863    0.097972    11.00000    0.02302    0.02969 =
         0.02181    0.00479    0.00268    0.00674
C1    1    0.736263    0.416873    0.311152    11.00000    0.02340    0.02172 =
         0.02066    0.00116    0.00349    0.00204
C2    1    0.741972    0.374982    0.420615    11.00000    0.02474    0.02402 =
         0.02101    0.00118    0.00375    0.00212
AFIX  43
H2    2    0.633794    0.397843    0.465608    11.00000   -1.20000
AFIX   0
C3    1    0.907719    0.297044    0.469632    11.00000    0.02643    0.02272 =
         0.02219    0.00141    0.00142    0.00162
C4    1    0.919508    0.248248    0.581590    11.00000    0.03076    0.02894 =
         0.02320    0.00430    0.00360    0.00304
AFIX  43
H4    2    0.814190    0.266966    0.629602    11.00000   -1.20000
AFIX   0
C5    1    1.085050    0.172971    0.621331    11.00000    0.03585    0.02958 =
         0.02427    0.00652   -0.00124    0.00269
AFIX  43
H5    2    1.092580    0.139089    0.696672    11.00000   -1.20000
AFIX   0
C6    1    1.241002    0.146270    0.552024    11.00000    0.03007    0.02946 =
         0.03170    0.00559   -0.00288    0.00609
AFIX  43
H6    2    1.354976    0.096014    0.581157    11.00000   -1.20000
AFIX   0
C7    1    1.232061    0.192077    0.441090    11.00000    0.02743    0.03183 =
         0.02988    0.00296    0.00313    0.00682
AFIX  43
H7    2    1.337719    0.173046    0.393381    11.00000   -1.20000
AFIX   0
C8    1    1.064380    0.266537    0.401671    11.00000    0.02738    0.02401 =
         0.02107    0.00292    0.00107    0.00153
C9    1    0.904754    0.388138    0.242630    11.00000    0.02435    0.02462 =
         0.02152    0.00199    0.00198    0.00218
C10   1    0.553669    0.493796    0.265237    11.00000    0.02502    0.02387 =
         0.02002    0.00215    0.00427    0.00263
C11   1    0.356307    0.733810    0.117065    11.00000    0.02972    0.02989 =
         0.01560    0.00379    0.00480    0.00653
C12   1    0.535319    0.835515    0.135267    11.00000    0.02986    0.03637 =
         0.03070    0.00250    0.00249    0.00513
AFIX  43
H12   2    0.662577    0.791555    0.138976    11.00000   -1.20000
AFIX   0
C13   1    0.528023    1.001377    0.148022    11.00000    0.04228    0.03600 =
         0.04086    0.00146    0.00641   -0.00167
AFIX  43
H13   2    0.650881    1.070291    0.160805    11.00000   -1.20000
AFIX   0
C14   1    0.344942    1.067335    0.142384    11.00000    0.05621    0.02900 =
         0.03452    0.00436    0.01277    0.00975
AFIX  43
H14   2    0.341013    1.180950    0.151794    11.00000   -1.20000
AFIX   0
C15   1    0.166789    0.965942    0.122833    11.00000    0.04227    0.03984 =
         0.03247    0.00788    0.00974    0.01815
AFIX  43
H15   2    0.039992    1.010603    0.118483    11.00000   -1.20000
AFIX   0
C16   1    0.171097    0.800544    0.109562    11.00000    0.02921    0.03544 =
         0.02720    0.00541    0.00511    0.00856
AFIX  43
H16   2    0.047751    0.732276    0.095317    11.00000   -1.20000
AFIX   0
H2N   2    0.242381    0.511222    0.117917    11.00000    0.03315
H1N   2    0.620651    0.472390    0.101363    11.00000    0.04310
HKLF 4
REM  SKM150_0m_a.res in P-1
REM R1 =  0.0373 for    2121 Fo > 4sig(Fo)  and  0.0414 for all    2371 data
REM    199 parameters refined using      0 restraints
END
WGHT      0.0635      0.1222
REM Highest difference peak  0.220,  deepest hole -0.210,  1-sigma level  0.044
Q1    1   0.9613  0.2799  0.4379  11.00000  0.05    0.20
Q2    1   0.9167  0.2850  0.5203  11.00000  0.05    0.20
Q3    1   0.3509  0.5178  0.0145  11.00000  0.05    0.15
Q4    1   1.1334  0.1643  0.7337  11.00000  0.05    0.15
Q5    1   1.4001  0.0353  0.6593  11.00000  0.05    0.15
;
_shelx_res_checksum     78329
