# Supplementary material for: Crystal structure of 2-oxo-N′-phenyl-2H-chromene-3-carbohydrazide
Source: Acta Crystallogr E Crystallogr Commun. 2015 Nov 28;71(Pt 12):o1005–6. doi: 10.1107/S2056989015022495 (PMC4719947; doi:10.1107/S2056989015022495)
Supplement: Supplementary file 2 [file e-71-o1005-Isup2.hkl]

data_I                                                                          
_shelx_title ' SKM150_0m_a.res in P-1'                                          
_shelx_refln_list_code          4                                               
_shelx_F_calc_maximum      115.95                                               
_exptl_crystal_F_000       292.00                                               
_reflns_d_resolution_high  0.8094                                               
                                                                                
loop_                                                                           
 _space_group_symop_operation_xyz                                               
 'x, y, z'                                                                      
 '-x, -y, -z'                                                                   
                                                                                
_cell_length_a     6.6508                                                       
_cell_length_b     8.3906                                                       
_cell_length_c    11.6388                                                       
_cell_angle_alpha  96.504                                                       
_cell_angle_beta   95.614                                                       
_cell_angle_gamma  94.757                                                       
                                                                                
_shelx_F_squared_multiplier     1.000                                           
                                                                                
loop_                                                                           
 _refln_index_h                                                                 
 _refln_index_k                                                                 
 _refln_index_l                                                                 
 _refln_F_squared_calc                                                          
 _refln_F_squared_meas                                                          
 _refln_F_squared_sigma                                                         
 _refln_observed_status                                                         
   1   0   0         22.46         23.55         0.77 o                         
   2   0   0        638.29        587.93        14.69 o                         
   3   0   0         23.45         23.42         1.15 o                         
   4   0   0          9.90          7.07         0.76 o                         
   5   0   0        203.72        217.78         4.20 o                         
   6   0   0        257.42        282.49         7.64 o                         
   7   0   0        160.50        161.83         5.18 o                         
  -7   1   0         14.43         16.14         1.15 o                         
  -6   1   0        267.59        283.20         4.90 o                         
  -5   1   0        316.60        323.20         5.52 o                         
  -4   1   0          6.74          7.26         0.86 o                         
  -3   1   0        164.94        178.57         3.03 o                         
  -2   1   0        653.92        601.44        39.68 o                         
  -1   1   0         26.98         28.91         0.96 o                         
   0   1   0       1792.48       1740.03        47.22 o                         
   1   1   0        573.44        509.11        10.25 o                         
   2   1   0        365.27        341.74        12.72 o                         
   3   1   0          5.08          7.54         0.36 o                         
   4   1   0          0.16          0.51         0.40 o                         
   5   1   0         32.83         31.77         2.17 o                         
   6   1   0         74.36         74.59         1.60 o                         
   7   1   0         13.70         12.23         1.05 o                         
  -7   2   0          0.77          0.61         0.37 o                         
  -6   2   0          4.75          5.63         0.64 o                         
  -5   2   0        200.85        203.77         8.59 o                         
  -4   2   0        179.23        179.06         3.87 o                         
  -3   2   0         22.81         25.26         0.80 o                         
  -2   2   0          0.23          0.22         0.09 o                         
  -1   2   0         50.20         44.68         1.05 o                         
   0   2   0         46.49         41.52         1.44 o                         
   1   2   0      13444.81      14872.55       419.40 o                         
   2   2   0        416.00        406.20         8.24 o                         
   3   2   0        256.17        262.82         4.45 o                         
   4   2   0          9.49          9.54         0.60 o                         
   5   2   0         56.82         60.38         1.38 o                         
   6   2   0         64.49         69.19         1.59 o                         
   7   2   0        263.29        280.55         5.85 o                         
  -7   3   0          0.16         -0.26         0.27 o                         
  -6   3   0          2.38          2.01         0.39 o                         
  -5   3   0        339.51        340.48        11.65 o                         
  -4   3   0        141.42        138.60         3.08 o                         
  -3   3   0         28.35         40.23         1.21 o                         
  -2   3   0         38.12         35.48         1.08 o                         
  -1   3   0        210.60        202.69         4.29 o                         
   0   3   0        522.42        494.40        16.12 o                         
   1   3   0       2435.25       2233.66        89.96 o                         
   2   3   0         13.28         14.42         0.51 o                         
   3   3   0        316.58        316.98         6.79 o                         
   4   3   0          0.71          2.07         0.39 o                         
   5   3   0         46.02         42.16         1.05 o                         
   6   3   0          0.55          0.41         0.28 o                         
   7   3   0         20.75         22.74         0.83 o                         
  -7   4   0          2.55          3.26         0.48 o                         
  -6   4   0         96.64         89.29         2.30 o                         
  -5   4   0         10.41         11.56         0.72 o                         
  -4   4   0         22.46         24.06         0.79 o                         
  -3   4   0         43.18         44.27         1.12 o                         
  -2   4   0        308.78        311.27         9.16 o                         
  -1   4   0          7.31          7.75         0.47 o                         
   0   4   0        437.15        436.50         7.35 o                         
   1   4   0        437.37        467.57        10.71 o                         
   2   4   0        741.43        819.10        16.65 o                         
   3   4   0        334.46        324.04         5.54 o                         
   4   4   0        108.87        105.73         2.54 o                         
   5   4   0          0.09          0.19         0.28 o                         
   6   4   0          1.25          0.01         0.25 o                         
   7   4   0         15.15         12.23         0.76 o                         
  -7   5   0          0.15          0.67         0.28 o                         
  -6   5   0          2.81          2.87         0.39 o                         
  -5   5   0         22.66         23.37         0.98 o                         
  -4   5   0         22.44         21.57         0.73 o                         
  -3   5   0        353.14        364.66         7.49 o                         
  -2   5   0        287.45        326.47         8.26 o                         
  -1   5   0        179.54        208.56         6.34 o                         
   0   5   0         43.11         50.86         1.91 o                         
   1   5   0        591.32        586.36        11.97 o                         
   2   5   0        234.55        236.46         5.57 o                         
   3   5   0         35.64         33.28         0.95 o                         
   4   5   0          2.58          3.12         0.52 o                         
   5   5   0          6.90          8.50         0.61 o                         
   6   5   0          0.26          0.67         0.38 o                         
  -7   6   0          4.91          4.78         0.48 o                         
  -6   6   0          1.64          2.58         0.39 o                         
  -5   6   0          0.39         -0.12         0.39 o                         
  -4   6   0        137.57        140.83         2.60 o                         
  -3   6   0        134.37        138.95         3.08 o                         
  -2   6   0         38.22         36.74         1.01 o                         
  -1   6   0        134.75        136.30         3.08 o                         
   0   6   0          8.30          8.63         0.76 o                         
   1   6   0         77.78         81.18         2.03 o                         
   2   6   0        410.73        419.11         8.69 o                         
   3   6   0        383.37        377.50         7.97 o                         
   4   6   0         98.04        101.26         2.43 o                         
   5   6   0         14.79         13.64         0.72 o                         
   6   6   0          1.64          0.84         0.48 o                         
  -6   7   0         17.45         21.02         0.86 o                         
  -5   7   0          7.80          9.00         0.45 o                         
  -4   7   0         63.12         65.43         1.81 o                         
  -3   7   0         30.28         31.25         1.05 o                         
  -2   7   0         55.01         61.05         1.96 o                         
  -1   7   0        198.68        227.57         4.92 o                         
   0   7   0         93.67         93.59         2.33 o                         
   1   7   0          0.67          0.98         0.44 o                         
   2   7   0          0.03          0.05         0.37 o                         
   3   7   0         17.57         16.25         2.05 o                         
   4   7   0         73.11         68.81         1.76 o                         
   5   7   0         63.40         62.66         2.01 o                         
  -5   8   0          8.99          8.69         0.47 o                         
  -4   8   0          1.32          0.75         0.27 o                         
  -3   8   0          6.09          6.97         1.05 o                         
  -2   8   0          5.16          4.01         0.86 o                         
  -1   8   0         60.54         54.90         1.72 o                         
   0   8   0          5.64          4.95         0.60 o                         
   1   8   0          9.90         12.13         1.15 o                         
   2   8   0         24.19         22.65         1.34 o                         
   3   8   0         32.11         35.75         2.01 o                         
   4   8   0         53.86         54.61         2.10 o                         
  -4   9   0          0.07          0.00         0.29 o                         
  -3   9   0          0.57          1.17         0.26 o                         
  -2   9   0          1.12          0.19         0.38 o                         
  -1   9   0          2.87          3.93         0.60 o                         
   0   9   0         99.76         89.80         3.16 o                         
   1   9   0          0.04          0.10         0.67 o                         
   2   9   0         12.16         12.76         1.29 o                         
  -2  10   0          0.64          0.48         0.38 o                         
   2 -10   1          4.78          4.11         0.57 o                         
  -2  -9   1          0.67          0.76         0.57 o                         
  -1  -9   1         20.52         21.12         1.34 o                         
   0  -9   1         12.45         13.76         1.15 o                         
   1  -9   1          1.82          0.62         0.48 o                         
   2  -9   1          0.45         -0.10         0.38 o                         
   3  -9   1         14.79         16.48         0.69 o                         
   4  -9   1          2.13          2.20         0.38 o                         
  -4  -8   1         43.60         45.80         1.82 o                         
  -3  -8   1          5.78          6.49         0.96 o                         
  -2  -8   1         49.09         46.85         2.01 o                         
  -1  -8   1          0.87          0.38         0.48 o                         
   0  -8   1          0.10          0.18         0.67 o                         
   1  -8   1          6.98          6.62         0.71 o                         
   2  -8   1          0.02          0.48         0.48 o                         
   3  -8   1          2.93          3.11         0.47 o                         
   4  -8   1          9.15          8.30         0.47 o                         
   5  -8   1          0.21          0.97         0.33 o                         
  -5  -7   1         11.69          8.39         0.50 o                         
  -4  -7   1          0.01          0.06         0.32 o                         
  -3  -7   1         32.09         32.97         1.11 o                         
  -2  -7   1          3.55          3.35         0.62 o                         
  -1  -7   1          0.00          0.24         0.43 o                         
   0  -7   1         86.29         89.12         2.23 o                         
   1  -7   1         53.35         53.15         1.55 o                         
   2  -7   1          1.66          4.30         1.05 o                         
   3  -7   1         72.19         74.60         1.79 o                         
   4  -7   1          2.00          2.02         0.30 o                         
   5  -7   1          1.97          1.60         0.23 o                         
   6  -7   1          2.09          3.08         1.24 o                         
  -5  -6   1         11.29          9.62         0.60 o                         
  -4  -6   1          7.80          8.18         0.64 o                         
  -3  -6   1         83.17         86.52         2.68 o                         
  -2  -6   1        360.82        379.16         7.94 o                         
  -1  -6   1        257.01        247.37         5.30 o                         
   0  -6   1          1.95          2.31         0.43 o                         
   1  -6   1        138.74        137.04         3.12 o                         
   2  -6   1        210.95        214.57         4.40 o                         
   3  -6   1          0.01          0.53         0.34 o                         
   4  -6   1         55.11         55.70         1.23 o                         
   5  -6   1          0.14         -0.07         0.27 o                         
   6  -6   1          0.82          0.91         0.26 o                         
   7  -6   1         46.60         55.86         1.72 o                         
  -6  -5   1          0.01          0.29         0.43 o                         
  -5  -5   1        179.93        181.44         3.27 o                         
  -4  -5   1        150.41        160.60         4.74 o                         
  -3  -5   1         58.78         55.28         2.39 o                         
  -2  -5   1          0.82          0.30         0.33 o                         
  -1  -5   1         28.67         29.34         1.34 o                         
   0  -5   1          9.08         10.70         0.86 o                         
   1  -5   1        365.08        370.29        10.90 o                         
   2  -5   1        463.82        516.75        10.45 o                         
   3  -5   1          1.63          1.58         0.34 o                         
   4  -5   1        119.51        123.21         2.90 o                         
   5  -5   1         32.33         31.60         0.87 o                         
   6  -5   1          0.07         -0.26         0.26 o                         
   7  -5   1         82.42         91.51         2.06 o                         
  -7  -4   1          4.08          3.34         0.57 o                         
  -6  -4   1         21.90         17.77         0.62 o                         
  -5  -4   1         32.89         33.83         0.92 o                         
  -4  -4   1         42.02         49.58         1.18 o                         
  -3  -4   1          4.22          3.54         0.79 o                         
  -2  -4   1         18.38         11.75         0.96 o                         
  -1  -4   1        204.86        201.39         4.39 o                         
   0  -4   1        754.53        731.68        20.86 o                         
   1  -4   1        477.73        511.35        10.50 o                         
   2  -4   1         34.61         34.72         1.11 o                         
   3  -4   1          5.47          3.86         0.62 o                         
   4  -4   1          0.02          0.05         0.33 o                         
   5  -4   1          0.56          0.15         0.32 o                         
   6  -4   1         24.98         20.88         0.83 o                         
   7  -4   1          0.56          1.20         0.33 o                         
  -7  -3   1          3.62          3.51         0.86 o                         
  -6  -3   1         22.80         23.74         0.73 o                         
  -5  -3   1          0.89          0.34         0.29 o                         
  -4  -3   1         69.44         70.62         1.51 o                         
  -3  -3   1        503.04        482.95        14.14 o                         
  -1  -3   1         52.57         49.52         1.43 o                         
   0  -3   1        298.91        285.09         8.32 o                         
   1  -3   1         69.49         69.71         2.39 o                         
   2  -3   1       1250.61       1310.06        26.26 o                         
   3  -3   1        332.90        335.83         7.06 o                         
   4  -3   1         80.62         79.19         1.93 o                         
   5  -3   1         43.91         39.62         1.21 o                         
   6  -3   1         23.35         26.39         1.15 o                         
   7  -3   1         31.61         30.39         1.15 o                         
  -7  -2   1        195.65        206.94         4.41 o                         
  -6  -2   1          1.73          0.67         0.33 o                         
  -5  -2   1         13.33         13.76         0.67 o                         
  -4  -2   1        256.63        268.35         4.66 o                         
  -3  -2   1        417.80        414.11         8.41 o                         
  -2  -2   1         14.07         17.70         0.57 o                         
  -1  -2   1          2.05          0.34         0.07 o                         
   0  -2   1         63.35         58.57         1.82 o                         
   1  -2   1        470.09        424.35        12.15 o                         
   2  -2   1          4.35          4.09         0.30 o                         
   3  -2   1       1134.45       1150.47        23.14 o                         
   4  -2   1         87.23         82.34         2.00 o                         
   5  -2   1         36.41         41.55         1.28 o                         
   6  -2   1         25.17         25.13         1.43 o                         
   7  -2   1          6.75          8.15         0.64 o                         
  -7  -1   1         16.36         15.15         0.87 o                         
  -6  -1   1          3.29          4.51         0.95 o                         
  -5  -1   1         10.39         10.65         0.69 o                         
  -4  -1   1        148.77        140.99         3.18 o                         
  -3  -1   1          7.86         11.56         0.86 o                         
  -2  -1   1        551.81        546.52        15.38 o                         
  -1  -1   1       3262.50       3277.51        92.58 o                         
   1  -1   1        523.21        428.25        12.20 o                         
   2  -1   1        388.48        369.51        10.60 o                         
   3  -1   1         67.34         72.72         1.34 o                         
   4  -1   1          5.68         12.89         0.96 o                         
   5  -1   1         14.75         15.73         0.84 o                         
   6  -1   1        125.45        124.72         5.46 o                         
   7  -1   1         12.45         12.61         1.05 o                         
  -7   0   1         15.51         15.48         1.15 o                         
  -6   0   1       1318.24       1443.53        31.51 o                         
  -5   0   1        139.01        132.93         2.17 o                         
  -4   0   1         77.61         67.47         2.97 o                         
  -3   0   1          1.17          3.34         0.76 o                         
   0   0   1         82.51         69.74         3.68 o                         
   1   0   1       2623.29       2486.36       118.07 o                         
   2   0   1        339.00        336.16        14.21 o                         
   3   0   1         12.97         12.11         0.39 o                         
   4   0   1        186.64        194.56         5.95 o                         
   5   0   1        324.01        343.69         7.25 o                         
   6   0   1         38.25         39.57         1.82 o                         
   7   0   1         14.59         13.18         1.05 o                         
  -7   1   1         36.85         39.02         1.21 o                         
  -6   1   1         14.27         15.09         0.72 o                         
  -5   1   1        117.15        114.33         2.19 o                         
  -4   1   1          1.25         -0.10         0.86 o                         
  -3   1   1        364.73        374.78        10.93 o                         
  -2   1   1         45.34         49.05         2.29 o                         
  -1   1   1       1019.57        956.52        30.23 o                         
   0   1   1         16.47         13.64         1.20 o                         
   1   1   1        944.96        884.96        21.89 o                         
   2   1   1        118.54        113.00         2.74 o                         
   3   1   1        202.71        200.28         4.88 o                         
   4   1   1         21.01         17.10         1.43 o                         
   5   1   1          5.69          4.15         0.53 o                         
   6   1   1        370.24        400.88         8.38 o                         
   7   1   1         93.27        103.57         3.45 o                         
  -7   2   1         78.32         79.18         1.92 o                         
  -6   2   1        176.58        188.45         4.10 o                         
  -5   2   1       1476.35       1530.29        30.71 o                         
  -4   2   1         17.60         24.60         0.91 o                         
  -3   2   1         22.54         26.30         0.63 o                         
  -2   2   1         36.86         40.46         1.43 o                         
  -1   2   1        622.36        554.06        17.21 o                         
   0   2   1       7756.13       8268.40       287.95 o                         
   1   2   1       7824.66       8318.67       235.32 o                         
   2   2   1       1395.42       1386.57        22.65 o                         
   3   2   1        147.56        167.12         3.59 o                         
   4   2   1         13.75         13.45         0.64 o                         
   5   2   1          1.52          1.49         0.36 o                         
   6   2   1        243.11        273.30         7.83 o                         
   7   2   1        142.99        144.07         4.60 o                         
  -7   3   1         85.77         88.87         2.08 o                         
  -6   3   1          0.03         -0.32         0.32 o                         
  -5   3   1        533.66        591.15        12.11 o                         
  -4   3   1         11.81         12.15         0.65 o                         
  -3   3   1          0.03          0.97         0.67 o                         
  -2   3   1         33.39         27.15         0.91 o                         
  -1   3   1          2.90          2.05         0.43 o                         
   0   3   1        274.55        270.48         5.60 o                         
   1   3   1        227.30        218.56         3.82 o                         
   2   3   1         14.44         20.79         0.66 o                         
   3   3   1         38.01         38.48         1.01 o                         
   4   3   1         11.50         12.31         0.60 o                         
   5   3   1          2.75          2.06         0.34 o                         
   6   3   1          0.87          1.00         0.34 o                         
   7   3   1         14.52         14.16         0.77 o                         
  -7   4   1         42.47         42.51         1.86 o                         
  -6   4   1        121.60        111.78         2.60 o                         
  -5   4   1          1.39          0.31         0.39 o                         
  -4   4   1        751.21        768.76        12.73 o                         
  -3   4   1          7.49          6.51         0.64 o                         
  -2   4   1         15.15         19.11         1.15 o                         
  -1   4   1        644.00        665.27        13.51 o                         
   0   4   1         24.44         24.17         1.10 o                         
   1   4   1       1283.48       1331.47        33.44 o                         
   2   4   1       1629.24       1642.13        26.91 o                         
   3   4   1         44.01         46.46         1.12 o                         
   4   4   1         17.46         14.71         0.66 o                         
   5   4   1          4.31          2.61         0.44 o                         
   6   4   1         22.25         20.67         0.80 o                         
  -7   5   1          3.60          3.82         0.48 o                         
  -6   5   1          1.47          2.95         0.53 o                         
  -5   5   1          3.66          3.70         0.97 o                         
  -4   5   1        814.30        840.01        17.62 o                         
  -3   5   1        170.52        170.26         3.70 o                         
  -2   5   1         20.70         21.02         0.95 o                         
  -1   5   1         16.78         15.62         1.34 o                         
   0   5   1         62.98         68.11         2.39 o                         
   1   5   1        118.75        113.59         2.87 o                         
   2   5   1        111.74        120.53         2.78 o                         
   3   5   1         23.64         23.08         0.95 o                         
   4   5   1          7.90          8.62         1.19 o                         
   5   5   1         12.55          9.84         0.96 o                         
   6   5   1         17.84         16.78         0.67 o                         
  -7   6   1         13.01         13.47         0.67 o                         
  -6   6   1        112.38        115.51         2.60 o                         
  -5   6   1          3.70          2.79         0.66 o                         
  -4   6   1        376.13        377.73         6.41 o                         
  -3   6   1        481.33        488.69        10.01 o                         
  -2   6   1        184.21        194.82         4.27 o                         
  -1   6   1         79.12         82.88         2.06 o                         
   0   6   1         32.18         32.06         1.14 o                         
   1   6   1         46.80         45.87         1.38 o                         
   2   6   1         48.66         47.10         1.81 o                         
   3   6   1          1.50          1.26         0.37 o                         
   4   6   1         28.34         29.35         1.05 o                         
   5   6   1          5.25          4.99         0.53 o                         
   6   6   1          3.74          3.72         0.67 o                         
  -6   7   1          4.30          3.44         0.48 o                         
  -5   7   1          0.49          0.72         0.25 o                         
  -4   7   1          9.06         10.33         0.59 o                         
  -3   7   1         50.67         51.77         1.42 o                         
  -2   7   1        108.63        110.85         2.73 o                         
  -1   7   1        181.70        182.28         4.03 o                         
   0   7   1         24.20         23.37         1.05 o                         
   2   7   1         67.47         66.24         2.20 o                         
   3   7   1         99.38         93.06         2.23 o                         
   4   7   1          1.43          1.00         0.62 o                         
  -5   8   1          2.23          2.91         0.53 o                         
  -4   8   1         28.05         24.71         0.98 o                         
  -3   8   1         80.40         78.17         3.16 o                         
  -2   8   1         38.30         39.48         1.62 o                         
  -1   8   1        145.67        139.43         4.12 o                         
   0   8   1         25.77         26.77         1.56 o                         
   1   8   1          4.39          5.25         0.96 o                         
   2   8   1          1.48          1.72         0.57 o                         
   3   8   1          0.04         -0.38         0.57 o                         
  -4   9   1         10.47         12.61         0.67 o                         
  -3   9   1         54.69         52.66         1.40 o                         
  -2   9   1          0.26         -0.10         0.38 o                         
  -1   9   1         76.63         79.60         2.58 o                         
   1   9   1          7.93          6.78         1.05 o                         
   2   9   1          4.70          5.14         0.71 o                         
  -2  10   1         19.48         25.52         1.34 o                         
   2 -10   2         23.71         24.37         0.96 o                         
  -2  -9   2          0.51          0.29         0.57 o                         
  -1  -9   2         23.78         21.40         1.43 o                         
   0  -9   2          7.12          7.45         0.96 o                         
   1  -9   2          1.98          1.15         0.38 o                         
   2  -9   2          3.53          4.78         0.57 o                         
   3  -9   2          8.82          8.31         0.57 o                         
   4  -9   2          8.67          9.77         0.62 o                         
  -4  -8   2          0.24          0.29         0.67 o                         
  -3  -8   2          0.35          0.26         0.37 o                         
  -2  -8   2         34.90         32.21         1.62 o                         
  -1  -8   2         12.89         12.04         1.05 o                         
   0  -8   2         39.53         34.45         1.14 o                         
   1  -8   2        144.36        137.53         8.52 o                         
   2  -8   2          1.00          0.95         0.48 o                         
   3  -8   2         27.89         27.71         1.34 o                         
   4  -8   2         39.83         33.47         0.82 o                         
   5  -8   2         13.42         14.99         0.49 o                         
  -5  -7   2         15.17         15.22         0.86 o                         
  -4  -7   2          4.38          4.33         0.57 o                         
  -3  -7   2         13.81         13.40         1.39 o                         
  -2  -7   2         14.20         12.80         0.83 o                         
  -1  -7   2         23.39         23.12         1.43 o                         
   0  -7   2          5.79          7.25         0.64 o                         
   1  -7   2         57.69         59.39         1.62 o                         
   2  -7   2          7.32          8.72         1.05 o                         
   3  -7   2         29.85         30.46         1.01 o                         
   4  -7   2         64.68         63.47         1.65 o                         
   5  -7   2          2.72          3.98         0.69 o                         
   6  -7   2         26.25         31.24         1.53 o                         
  -6  -6   2          1.52          2.10         0.48 o                         
  -5  -6   2          1.08          1.64         0.43 o                         
  -4  -6   2          7.19          7.57         0.63 o                         
  -3  -6   2         62.10         66.08         2.49 o                         
  -2  -6   2         66.63         63.75         2.53 o                         
  -1  -6   2          1.44          2.22         0.86 o                         
   0  -6   2         52.50         49.87         1.82 o                         
   1  -6   2         73.55         78.00         1.93 o                         
   2  -6   2        291.35        292.02         5.02 o                         
   3  -6   2        180.61        187.66         4.03 o                         
   4  -6   2         10.64          9.39         0.56 o                         
   5  -6   2         60.73         53.63         2.73 o                         
   6  -6   2          1.86          1.61         0.33 o                         
  -6  -5   2          0.09         -0.13         0.26 o                         
  -5  -5   2          1.94          2.86         0.58 o                         
  -4  -5   2         63.86         64.43         1.72 o                         
  -3  -5   2         41.40         38.18         1.31 o                         
  -2  -5   2        229.70        224.67         4.82 o                         
  -1  -5   2         27.18         24.37         1.24 o                         
   0  -5   2         46.28         34.81         1.43 o                         
   1  -5   2        392.24        416.85        13.37 o                         
   2  -5   2         19.93         21.26         0.72 o                         
   3  -5   2          0.27          0.63         0.57 o                         
   4  -5   2         85.30         93.71         2.11 o                         
   5  -5   2         38.12         33.28         0.90 o                         
   6  -5   2         19.99         17.20         0.69 o                         
   7  -5   2          8.62         10.87         0.62 o                         
  -7  -4   2          8.91          6.88         0.86 o                         
  -6  -4   2         85.46         78.40         1.58 o                         
  -5  -4   2         10.67          9.97         0.76 o                         
  -4  -4   2          0.20          0.76         0.32 o                         
  -3  -4   2         59.11         62.33         1.42 o                         
  -2  -4   2         54.89         57.03         3.01 o                         
  -1  -4   2          6.56          8.40         0.81 o                         
   0  -4   2         52.96         41.03         1.17 o                         
   1  -4   2         90.61        110.69         2.54 o                         
   2  -4   2        760.28        786.59        28.22 o                         
   3  -4   2          7.90          9.45         0.76 o                         
   4  -4   2         54.05         56.70         1.23 o                         
   5  -4   2          4.78          2.87         0.48 o                         
   6  -4   2         25.57         22.33         0.83 o                         
   7  -4   2          1.74          0.51         0.48 o                         
  -7  -3   2         10.10          9.43         0.81 o                         
  -6  -3   2          8.88         10.19         0.98 o                         
  -5  -3   2         15.66         17.38         0.72 o                         
  -4  -3   2        412.46        440.34         7.45 o                         
  -3  -3   2        132.48        128.71        11.74 o                         
  -2  -3   2          4.85          3.67         0.53 o                         
  -1  -3   2        271.91        262.84         7.72 o                         
   0  -3   2        401.86        397.09        11.55 o                         
   1  -3   2         38.20         34.16         0.81 o                         
   2  -3   2       2512.34       2621.75        52.47 o                         
   3  -3   2        135.05        137.46         3.08 o                         
   4  -3   2         42.88         42.03         1.21 o                         
   5  -3   2          3.67          2.88         0.48 o                         
   6  -3   2          0.67          0.33         0.30 o                         
   7  -3   2          6.85          8.65         0.60 o                         
  -7  -2   2         15.49         17.51         1.26 o                         
  -6  -2   2         19.88         20.94         0.75 o                         
  -5  -2   2         18.15         17.56         0.73 o                         
  -4  -2   2         39.24         40.34         1.06 o                         
  -3  -2   2        624.16        671.71        19.18 o                         
  -2  -2   2        140.64        152.94         4.51 o                         
  -1  -2   2         72.41         68.23         2.11 o                         
   0  -2   2        525.59        493.16         9.94 o                         
   1  -2   2        113.95         97.85         2.98 o                         
   2  -2   2        962.44        863.47        24.57 o                         
   3  -2   2       1085.85       1167.74        19.17 o                         
   4  -2   2        110.45        120.51         3.83 o                         
   5  -2   2         21.32         23.51         2.53 o                         
   6  -2   2          5.98          6.36         1.10 o                         
   7  -2   2         10.02         10.32         0.96 o                         
  -7  -1   2         69.38         68.73         1.69 o                         
  -6  -1   2         96.30        102.84         2.04 o                         
  -5  -1   2         13.40         13.35         0.74 o                         
  -4  -1   2         56.68         52.97         1.49 o                         
  -3  -1   2        812.19        869.20        24.72 o                         
  -1  -1   2        289.71        250.07         7.10 o                         
   0  -1   2          0.51          0.50         0.09 o                         
   1  -1   2          1.96          0.96         0.14 o                         
   2  -1   2         72.32         76.29         1.69 o                         
   3  -1   2       1928.59       1913.60        45.62 o                         
   4  -1   2         35.45         33.93         1.53 o                         
   5  -1   2         30.32         30.16         1.34 o                         
   6  -1   2        167.28        163.35         5.27 o                         
   7  -1   2          8.65          9.17         0.96 o                         
  -7   0   2         88.61         87.96         1.85 o                         
  -6   0   2         52.26         54.46         1.11 o                         
  -5   0   2        483.66        501.53         7.94 o                         
  -4   0   2         15.37         13.38         1.05 o                         
  -3   0   2        858.01        826.23        23.50 o                         
  -1   0   2       2459.41       2260.25        66.30 o                         
   0   0   2        188.06        164.43         6.26 o                         
   1   0   2        349.54        284.47         6.25 o                         
   2   0   2        464.68        425.64        10.33 o                         
   3   0   2       1149.68       1127.49        18.47 o                         
   4   0   2         14.12         13.22         0.78 o                         
   5   0   2        699.15        791.76        22.82 o                         
   6   0   2         18.67         17.48         1.24 o                         
   7   0   2          2.98          4.30         0.60 o                         
  -7   1   2          1.50          1.06         1.00 o                         
  -6   1   2         15.13         16.87         0.71 o                         
  -5   1   2         43.88         42.06         0.98 o                         
  -4   1   2          1.25          4.68         0.86 o                         
  -3   1   2          0.56          0.10         0.48 o                         
  -2   1   2        189.59        156.59         3.20 o                         
  -1   1   2          5.71          6.64         0.27 o                         
   0   1   2       4029.60       3728.17       150.98 o                         
   1   1   2        390.59        364.16        21.94 o                         
   2   1   2        121.43        127.80         2.78 o                         
   3   1   2        162.14        153.96         2.73 o                         
   4   1   2        252.15        263.95         4.57 o                         
   5   1   2          1.06          1.15         0.39 o                         
   6   1   2          4.77          3.92         0.86 o                         
   7   1   2          0.00         -0.38         0.48 o                         
  -7   2   2          0.30          0.76         0.38 o                         
  -6   2   2        437.10        467.19        10.42 o                         
  -5   2   2         39.55         37.66         1.72 o                         
  -4   2   2        117.07        117.83         3.83 o                         
  -3   2   2        819.94        832.16        22.24 o                         
  -2   2   2        322.34        329.17         6.70 o                         
  -1   2   2        470.47        381.06         7.73 o                         
   0   2   2       2516.31       2363.41        61.52 o                         
   1   2   2         47.52         45.51         1.15 o                         
   2   2   2          0.73          0.93         0.20 o                         
   3   2   2         54.65         47.64         1.57 o                         
   4   2   2        159.82        158.93         2.90 o                         
   5   2   2         20.17         20.74         0.94 o                         
   6   2   2          0.08          4.68         0.86 o                         
   7   2   2         15.35         17.78         0.73 o                         
  -7   3   2         63.47         61.03         1.56 o                         
  -6   3   2         30.33         28.03         1.48 o                         
  -5   3   2         81.04         82.19         2.06 o                         
  -4   3   2          1.43          1.44         0.41 o                         
  -3   3   2          6.69          6.02         0.86 o                         
  -2   3   2         35.48         30.39         0.81 o                         
  -1   3   2         36.06         28.33         0.88 o                         
   0   3   2        458.60        439.98         9.00 o                         
   1   3   2       1003.23        975.87        19.64 o                         
   2   3   2          3.81          3.88         1.34 o                         
   3   3   2        256.10        262.20         4.55 o                         
   4   3   2         33.65         30.11         0.98 o                         
   5   3   2         70.10         67.33         2.58 o                         
   6   3   2         47.97         51.20         1.41 o                         
   7   3   2         74.72         78.92         1.82 o                         
  -7   4   2          0.32          0.95         0.29 o                         
  -6   4   2         67.90         72.72         1.85 o                         
  -5   4   2       1180.54       1236.43        27.42 o                         
  -4   4   2        331.41        340.95         5.82 o                         
  -3   4   2         52.07         50.96         3.06 o                         
  -2   4   2        103.23         93.22         2.30 o                         
  -1   4   2        325.67        342.88         7.16 o                         
   0   4   2          3.74          3.22         0.48 o                         
   1   4   2       3281.82       3441.71        68.64 o                         
   2   4   2        537.32        563.09        11.51 o                         
   3   4   2         67.54         66.07         1.72 o                         
   4   4   2         22.32         21.11         0.91 o                         
   5   4   2        111.00        107.87         2.57 o                         
   6   4   2        107.85         95.95         3.06 o                         
  -7   5   2          3.91          3.34         0.48 o                         
  -6   5   2         15.64         15.42         1.34 o                         
  -5   5   2        182.23        186.16         5.19 o                         
  -4   5   2         10.23         10.07         0.64 o                         
  -3   5   2         28.40         28.24         1.05 o                         
  -2   5   2         14.74         17.58         0.75 o                         
  -1   5   2          2.76          3.75         0.54 o                         
   0   5   2          5.07          4.97         0.86 o                         
   1   5   2         35.41         41.54         1.25 o                         
   2   5   2         59.52         55.90         1.56 o                         
   3   5   2          4.35          5.34         0.64 o                         
   4   5   2          5.75          5.96         0.86 o                         
   5   5   2          7.17          6.07         0.62 o                         
   6   5   2         25.77         29.12         0.90 o                         
  -7   6   2          2.11          2.48         0.48 o                         
  -6   6   2          0.17          0.13         0.53 o                         
  -5   6   2         42.43         44.59         1.04 o                         
  -4   6   2        399.81        422.75         7.14 o                         
  -3   6   2          0.83          0.82         0.37 o                         
  -2   6   2         91.34         90.68         2.23 o                         
  -1   6   2          1.87          2.83         0.57 o                         
   0   6   2          2.02          2.14         0.46 o                         
   1   6   2         22.45         21.13         0.95 o                         
   2   6   2       1535.49       1545.90        45.06 o                         
   3   6   2        241.17        230.28         7.25 o                         
   4   6   2         21.01         23.12         0.95 o                         
   5   6   2          4.74          4.83         0.40 o                         
  -6   7   2         19.10         18.92         0.86 o                         
  -5   7   2          2.67          3.08         0.36 o                         
  -4   7   2         98.33        102.76         2.67 o                         
  -3   7   2        249.63        263.75         7.88 o                         
  -2   7   2         53.91         50.35         1.44 o                         
  -1   7   2          1.33          1.40         0.79 o                         
   0   7   2          7.80          6.43         0.84 o                         
   1   7   2          0.43          1.15         0.57 o                         
   2   7   2        130.12        123.47         4.12 o                         
   3   7   2          4.67          6.30         0.96 o                         
   4   7   2          1.37          1.34         0.57 o                         
  -5   8   2         29.36         26.86         1.05 o                         
  -4   8   2          3.17          3.52         0.76 o                         
  -3   8   2         12.73         11.75         0.71 o                         
  -2   8   2          1.49          0.86         0.48 o                         
  -1   8   2          0.54          0.69         0.44 o                         
   0   8   2         22.91         22.05         1.36 o                         
   1   8   2          0.74          1.05         0.57 o                         
   2   8   2          1.48          1.24         0.57 o                         
   3   8   2        142.28        134.23         4.31 o                         
  -4   9   2         27.79         27.24         1.05 o                         
  -3   9   2         27.76         28.29         1.15 o                         
  -2   9   2         14.01         12.23         0.76 o                         
  -1   9   2         27.86         22.55         1.15 o                         
   0   9   2          1.97          0.76         0.76 o                         
   1   9   2          0.97          0.49         0.96 o                         
   2   9   2          5.66          3.44         0.76 o                         
   1 -10   3          0.07         -0.48         1.05 o                         
   2 -10   3          0.00          0.10         0.29 o                         
  -2  -9   3          3.95          4.58         1.05 o                         
  -1  -9   3          9.67         10.70         1.15 o                         
   0  -9   3          3.08          2.19         0.44 o                         
   1  -9   3         11.30         12.90         0.86 o                         
   2  -9   3          1.72          1.72         0.38 o                         
   3  -9   3          1.43          1.32         0.43 o                         
  -4  -8   3          0.52         -0.38         0.38 o                         
  -3  -8   3         48.98         39.88         5.16 o                         
  -2  -8   3         31.12         28.58         1.53 o                         
  -1  -8   3          0.06         -0.48         0.48 o                         
   0  -8   3         31.40         32.67         2.25 o                         
   1  -8   3         94.59         91.15         2.68 o                         
   2  -8   3         35.88         36.80         1.53 o                         
   3  -8   3         11.31         10.17         0.69 o                         
   4  -8   3        105.77         94.16         2.06 o                         
   5  -8   3         18.03         15.83         0.69 o                         
  -5  -7   3          4.93          4.87         0.57 o                         
  -4  -7   3          0.34          0.61         0.37 o                         
  -3  -7   3          0.98          1.34         0.62 o                         
  -2  -7   3        313.58        323.10         6.84 o                         
  -1  -7   3         20.76         22.07         1.62 o                         
   0  -7   3         10.90         12.36         0.84 o                         
   1  -7   3          0.22          0.81         0.39 o                         
   2  -7   3         96.28         96.91         2.23 o                         
   3  -7   3         15.39         14.16         1.72 o                         
   4  -7   3          1.18          0.81         0.35 o                         
   5  -7   3          4.22          4.34         0.86 o                         
   6  -7   3          0.34          1.05         0.29 o                         
  -5  -6   3          1.43          1.26         0.38 o                         
  -4  -6   3         15.54         16.57         0.75 o                         
  -3  -6   3        104.42        110.12         2.74 o                         
  -2  -6   3         19.97         23.24         1.07 o                         
  -1  -6   3         56.79         59.86         2.30 o                         
   0  -6   3          2.73          2.85         0.50 o                         
   1  -6   3         81.87         82.51         1.82 o                         
   2  -6   3         37.69         37.05         1.22 o                         
   3  -6   3        605.37        604.22        12.26 o                         
   4  -6   3         29.07         33.34         0.99 o                         
   5  -6   3         34.41         24.48         0.91 o                         
   6  -6   3         16.14         15.08         0.64 o                         
  -6  -5   3          5.68          4.32         0.67 o                         
  -5  -5   3         39.60         41.56         1.20 o                         
  -4  -5   3          5.18          4.91         0.51 o                         
  -3  -5   3          0.17          0.40         0.35 o                         
  -2  -5   3         33.68         33.73         1.17 o                         
  -1  -5   3         59.79         70.77         2.49 o                         
   0  -5   3         86.06         99.07         3.25 o                         
   1  -5   3         11.78          9.31         1.00 o                         
   2  -5   3          3.28          3.41         0.91 o                         
   3  -5   3          1.29          1.99         0.37 o                         
   4  -5   3         19.96         18.68         0.67 o                         
   5  -5   3         32.70         26.16         0.76 o                         
   6  -5   3         19.72         17.43         0.71 o                         
   7  -5   3          2.24          1.72         0.29 o                         
  -6  -4   3          2.63          1.38         0.27 o                         
  -5  -4   3          4.82          4.26         0.46 o                         
  -4  -4   3          0.32          1.84         1.76 o                         
  -3  -4   3         23.30         23.96         0.85 o                         
  -2  -4   3          7.49          5.63         0.64 o                         
  -1  -4   3         65.43         68.17         1.69 o                         
   0  -4   3          9.60          9.51         0.61 o                         
   1  -4   3        142.73        143.83         3.22 o                         
   3  -4   3         11.07          9.45         0.69 o                         
   4  -4   3        177.54        175.90         3.15 o                         
   5  -4   3         15.53         14.86         0.73 o                         
   6  -4   3         83.21         64.51         1.65 o                         
   7  -4   3          0.05         -0.27         0.62 o                         
  -7  -3   3         10.68         10.32         0.54 o                         
  -6  -3   3          0.26          0.29         0.29 o                         
  -5  -3   3          0.00         -0.21         0.36 o                         
  -4  -3   3         85.19        103.54         2.03 o                         
  -3  -3   3         21.30         24.18         0.82 o                         
  -2  -3   3         57.70         60.47         1.23 o                         
  -1  -3   3         49.18         51.52         1.32 o                         
   0  -3   3          0.14         -0.04         0.19 o                         
   1  -3   3          0.51         -0.19         0.19 o                         
   2  -3   3         69.85         68.56         2.20 o                         
   3  -3   3          7.00          7.85         0.58 o                         
   4  -3   3         87.51         95.15         2.23 o                         
   5  -3   3          0.58          0.67         0.34 o                         
   6  -3   3         31.17         24.00         1.43 o                         
   7  -3   3          1.36          1.02         0.38 o                         
  -7  -2   3         10.78          9.93         0.61 o                         
  -6  -2   3          3.29          2.76         0.38 o                         
  -5  -2   3         75.51         78.57         1.66 o                         
  -4  -2   3          0.20          1.35         0.36 o                         
  -3  -2   3        437.82        464.87        13.45 o                         
  -2  -2   3        179.74        197.52         4.08 o                         
  -1  -2   3         27.65         33.43         1.00 o                         
   0  -2   3        266.94        226.94         6.67 o                         
   1  -2   3        416.02        357.58        10.40 o                         
   2  -2   3         40.63         47.95         1.22 o                         
   3  -2   3          6.28          7.09         0.60 o                         
   4  -2   3        240.76        255.17         5.37 o                         
   5  -2   3         16.88         14.69         0.86 o                         
   6  -2   3          5.86          4.68         0.53 o                         
   7  -2   3          4.73          3.44         0.86 o                         
  -7  -1   3          5.05          5.59         0.61 o                         
  -6  -1   3         21.54         22.90         0.83 o                         
  -5  -1   3         15.35         16.86         1.29 o                         
  -4  -1   3        105.65        120.09         2.84 o                         
  -3  -1   3        512.29        565.16        16.21 o                         
  -2  -1   3        102.65         95.51         1.97 o                         
  -1  -1   3        112.55        131.20         3.84 o                         
   0  -1   3       3161.56       3026.89       119.63 o                         
   1  -1   3        485.15        446.72        15.24 o                         
   2  -1   3         84.82         90.60         2.07 o                         
   3  -1   3        868.72        931.97        18.82 o                         
   4  -1   3        281.11        277.16         5.82 o                         
   5  -1   3         38.42         37.47         1.72 o                         
   6  -1   3          0.04          0.03         0.42 o                         
   7  -1   3         13.38         12.99         0.96 o                         
  -7   0   3        108.87        103.77         2.40 o                         
  -6   0   3         18.87         20.60         0.71 o                         
  -5   0   3         40.25         37.65         1.08 o                         
  -4   0   3          0.04          0.27         0.41 o                         
  -2   0   3          4.46          7.26         0.29 o                         
  -1   0   3       1641.58       1410.69        28.34 o                         
   0   0   3       2225.00       2055.67        84.74 o                         
   1   0   3        118.96        119.00         2.58 o                         
   2   0   3          1.91          1.42         0.25 o                         
   3   0   3          3.85          4.91         0.46 o                         
   4   0   3         11.25         11.85         0.96 o                         
   5   0   3        274.11        295.46         8.94 o                         
   6   0   3        127.57        129.11         4.31 o                         
   7   0   3         25.77         25.41         1.00 o                         
  -7   1   3         60.29         71.71         1.78 o                         
  -6   1   3         89.95         94.35         1.64 o                         
  -5   1   3        142.75        144.36         2.75 o                         
  -4   1   3          2.70          2.39         1.62 o                         
  -2   1   3       2818.11       2900.37        88.83 o                         
  -1   1   3       1182.09       1092.28        34.01 o                         
   0   1   3         36.60         26.98         0.96 o                         
   1   1   3        527.47        479.05        16.18 o                         
   2   1   3        317.14        309.84         6.39 o                         
   3   1   3         98.50         93.74         1.86 o                         
   4   1   3        638.68        667.28        13.62 o                         
   5   1   3         19.43         21.78         1.34 o                         
   6   1   3         12.49         12.70         1.05 o                         
   7   1   3         68.22         71.88         1.76 o                         
  -7   2   3         79.39         91.28         2.87 o                         
  -6   2   3        189.58        198.04         4.99 o                         
  -5   2   3         13.07         12.85         0.74 o                         
  -4   2   3         59.57         55.95         2.77 o                         
  -3   2   3        285.25        269.51         8.00 o                         
  -2   2   3        724.56        718.59        14.48 o                         
  -1   2   3        260.64        235.46         4.91 o                         
   0   2   3         41.08         27.55         0.81 o                         
   1   2   3          3.75          3.41         0.37 o                         
   2   2   3         48.32         45.43         1.05 o                         
   3   2   3          0.78          2.87         1.00 o                         
   4   2   3        169.27        183.85         4.07 o                         
   5   2   3         56.66         57.57         1.62 o                         
   6   2   3          0.21          1.05         0.57 o                         
   7   2   3         45.48         49.99         1.43 o                         
  -7   3   3         17.88         20.73         0.96 o                         
  -6   3   3          0.79          2.71         1.43 o                         
  -5   3   3         46.40         48.74         1.48 o                         
  -4   3   3        157.03        153.63         5.14 o                         
  -3   3   3          0.78          2.77         0.67 o                         
  -2   3   3         79.21         75.38         1.86 o                         
  -1   3   3        207.14        211.24         4.52 o                         
   0   3   3          0.77          0.61         0.23 o                         
   1   3   3        175.31        184.31         4.00 o                         
   2   3   3        217.97        226.10         6.73 o                         
   3   3   3         14.75         16.79         0.80 o                         
   4   3   3         20.50         19.01         0.91 o                         
   5   3   3         22.94         25.90         1.01 o                         
   6   3   3          0.01          0.24         0.48 o                         
   7   3   3          5.72          5.64         0.57 o                         
  -7   4   3          5.83          3.53         0.48 o                         
  -6   4   3         47.20         47.04         1.72 o                         
  -5   4   3        485.00        524.62        10.72 o                         
  -4   4   3         13.49         13.07         0.94 o                         
  -3   4   3         25.30         23.72         1.01 o                         
  -2   4   3          3.30          3.84         0.64 o                         
  -1   4   3        897.56        945.19        19.16 o                         
   0   4   3        226.11        249.53         6.39 o                         
   1   4   3        167.05        170.68         8.68 o                         
   2   4   3          0.87          1.02         0.37 o                         
   3   4   3          7.72          8.41         0.96 o                         
   4   4   3         39.68         43.11         1.91 o                         
   5   4   3         43.37         46.62         1.38 o                         
   6   4   3          8.82          7.79         0.53 o                         
  -7   5   3          0.73          0.48         0.29 o                         
  -6   5   3         90.90         91.97         2.97 o                         
  -5   5   3         25.60         27.06         1.76 o                         
  -4   5   3          0.19          0.44         0.34 o                         
  -3   5   3         13.91         13.19         0.86 o                         
  -2   5   3          4.36          4.94         0.60 o                         
  -1   5   3          3.70          4.73         0.67 o                         
   0   5   3         10.48         10.12         0.78 o                         
   1   5   3        209.47        207.95         4.48 o                         
   2   5   3        519.69        529.10        21.08 o                         
   3   5   3         38.88         41.13         1.77 o                         
   4   5   3         22.25         22.52         0.91 o                         
   5   5   3          6.60          5.52         0.41 o                         
   6   5   3          2.43          0.96         0.38 o                         
  -6   6   3         31.70         31.45         1.15 o                         
  -5   6   3         13.03         13.38         0.64 o                         
  -4   6   3       1532.57       1677.46        28.93 o                         
  -3   6   3         53.42         54.61         1.49 o                         
  -2   6   3          9.64          9.50         0.83 o                         
  -1   6   3         78.74         82.83         2.62 o                         
   0   6   3         26.41         29.28         1.18 o                         
   1   6   3        583.35        640.05        18.59 o                         
   2   6   3        124.16        120.86         3.93 o                         
   3   6   3        119.72        125.49         2.36 o                         
   4   6   3          0.91          0.67         0.41 o                         
   5   6   3          0.27         -0.02         0.37 o                         
  -6   7   3         50.80         56.82         1.82 o                         
  -5   7   3         11.81         13.38         0.61 o                         
  -4   7   3        157.34        167.55         5.08 o                         
  -3   7   3         27.16         26.95         1.34 o                         
  -2   7   3          0.07          0.38         0.48 o                         
  -1   7   3          4.33          6.72         0.61 o                         
   0   7   3          6.26          7.78         0.80 o                         
   1   7   3          0.01         -0.19         0.57 o                         
   2   7   3         19.51         18.15         1.24 o                         
   3   7   3         12.61         12.51         1.15 o                         
   4   7   3          6.48          8.60         1.05 o                         
  -5   8   3         15.29         15.29         0.76 o                         
  -4   8   3          9.26          8.50         0.67 o                         
  -3   8   3        492.97        506.99        14.60 o                         
  -2   8   3          3.94          4.11         0.76 o                         
  -1   8   3          0.72          0.50         0.38 o                         
   0   8   3          6.02          5.09         0.80 o                         
   1   8   3          7.41          6.78         0.81 o                         
   2   8   3        143.83        149.04         4.79 o                         
   3   8   3        235.46        203.69         6.25 o                         
  -4   9   3          2.72          2.67         0.48 o                         
  -3   9   3        144.46        135.26         4.03 o                         
  -2   9   3         16.80         17.39         0.86 o                         
   0   9   3         19.09         18.54         1.82 o                         
   1   9   3         14.09         17.58         1.15 o                         
   2   9   3         10.03         10.22         0.86 o                         
   2 -10   4          0.88          1.43         0.38 o                         
  -2  -9   4          2.68          2.20         0.86 o                         
  -1  -9   4          0.20          1.24         0.76 o                         
   0  -9   4          4.13          4.09         0.73 o                         
   1  -9   4          9.79         10.41         0.76 o                         
   2  -9   4          1.62          2.01         0.38 o                         
   3  -9   4         26.34         23.39         0.78 o                         
   4  -9   4          0.35          0.38         0.29 o                         
  -3  -8   4         52.12         48.09         2.01 o                         
  -2  -8   4         37.96         35.18         1.72 o                         
  -1  -8   4          4.00          2.20         0.67 o                         
   0  -8   4         37.74         37.38         2.29 o                         
   1  -8   4         32.82         37.18         1.53 o                         
   2  -8   4         20.68         19.56         0.80 o                         
   3  -8   4         47.42         46.12         1.02 o                         
   4  -8   4          6.10          6.29         0.49 o                         
   5  -8   4          2.13          3.10         0.37 o                         
  -4  -7   4         16.90         15.30         0.81 o                         
  -3  -7   4         33.71         30.78         1.62 o                         
  -2  -7   4         66.96         65.32         2.49 o                         
  -1  -7   4         51.61         48.57         1.91 o                         
   0  -7   4         49.86         52.59         2.92 o                         
   1  -7   4         10.95         10.35         0.81 o                         
   2  -7   4          1.22          1.35         0.37 o                         
   3  -7   4         21.12         20.03         0.66 o                         
   4  -7   4          0.00          0.29         0.32 o                         
   5  -7   4          8.88          9.06         0.41 o                         
   6  -7   4          1.45          2.96         0.38 o                         
  -6  -6   4          1.49          0.57         0.29 o                         
  -5  -6   4         38.35         39.08         0.97 o                         
  -4  -6   4         18.62         20.94         0.86 o                         
  -3  -6   4        281.33        292.30         6.22 o                         
  -2  -6   4          8.63          9.25         1.19 o                         
  -1  -6   4         52.38         58.13         1.62 o                         
   0  -6   4          2.39          2.41         0.62 o                         
   1  -6   4         24.31         23.05         0.84 o                         
   2  -6   4         90.94         91.70         2.13 o                         
   3  -6   4         36.79         34.52         1.05 o                         
   4  -6   4        480.97        460.16         8.81 o                         
   5  -6   4         37.50         34.89         1.08 o                         
   6  -6   4          3.15          2.87         0.62 o                         
  -6  -5   4          0.03         -0.10         0.27 o                         
  -5  -5   4         12.92         16.59         2.34 o                         
  -4  -5   4          1.45          1.68         0.38 o                         
  -3  -5   4         30.01         30.58         1.02 o                         
  -2  -5   4        150.48        162.61         3.66 o                         
  -1  -5   4        187.07        179.00         3.94 o                         
   0  -5   4        556.79        593.09        12.10 o                         
   1  -5   4        111.31        115.75         2.77 o                         
   2  -5   4         30.93         33.28         1.15 o                         
   3  -5   4        152.54        153.93         3.42 o                         
   4  -5   4         20.95         15.46         1.82 o                         
   5  -5   4          0.50          1.24         0.29 o                         
   6  -5   4          3.70          4.01         0.57 o                         
   7  -5   4          0.57          0.19         0.38 o                         
  -7  -4   4         12.26         10.49         0.72 o                         
  -6  -4   4          4.62          4.26         0.54 o                         
  -5  -4   4          0.66          0.52         0.35 o                         
  -4  -4   4         11.95         11.61         0.73 o                         
  -3  -4   4         49.26         44.64         1.17 o                         
  -2  -4   4         41.33         37.53         1.96 o                         
  -1  -4   4          0.11         -0.34         0.34 o                         
   0  -4   4         44.98         55.66         1.48 o                         
   1  -4   4          0.00         -0.06         0.30 o                         
   2  -4   4        187.63        191.18         4.04 o                         
   3  -4   4          0.11          0.06         0.37 o                         
   4  -4   4         12.40         11.93         0.59 o                         
   5  -4   4        147.28        116.05         6.85 o                         
   6  -4   4          9.10          8.50         0.53 o                         
   7  -4   4          0.73          0.66         0.30 o                         
  -7  -3   4          6.17          5.11         0.41 o                         
  -6  -3   4          0.35         -0.05         0.34 o                         
  -5  -3   4         40.01         41.60         1.38 o                         
  -4  -3   4         68.58         69.01         1.51 o                         
  -3  -3   4         85.69         93.66         1.90 o                         
  -2  -3   4         18.25         15.17         0.61 o                         
  -1  -3   4        116.54        122.02         2.74 o                         
   0  -3   4         44.47         45.43         1.25 o                         
   1  -3   4         47.31         45.08         1.14 o                         
   2  -3   4         15.22         11.56         1.05 o                         
   3  -3   4          6.20          8.23         0.56 o                         
   4  -3   4          8.38          9.90         0.76 o                         
   5  -3   4          8.22          5.71         0.67 o                         
   6  -3   4         10.45         10.55         0.67 o                         
   7  -3   4          1.08          0.00         0.48 o                         
  -7  -2   4          5.46          4.58         0.67 o                         
  -6  -2   4          9.13         10.68         0.74 o                         
  -5  -2   4         70.73         76.74         1.66 o                         
  -4  -2   4          4.27          5.97         0.60 o                         
  -3  -2   4        388.46        393.19        11.40 o                         
  -2  -2   4        438.99        429.81         8.74 o                         
  -1  -2   4        196.45        177.31         5.29 o                         
   0  -2   4          0.01          0.10         0.19 o                         
   1  -2   4        138.58        132.94         4.13 o                         
   2  -2   4        236.19        239.33         5.07 o                         
   3  -2   4        222.16        219.84         4.93 o                         
   4  -2   4         48.26         49.89         1.38 o                         
   5  -2   4         45.78         49.35         1.41 o                         
   6  -2   4         34.60         28.32         1.58 o                         
   7  -2   4          4.81          5.35         0.86 o                         
  -7  -1   4         11.50         11.81         0.67 o                         
  -6  -1   4        125.05        134.48         2.51 o                         
  -5  -1   4          5.98          4.52         0.58 o                         
  -4  -1   4         49.85         63.95         1.22 o                         
  -2  -1   4        105.74        109.37         3.26 o                         
  -1  -1   4        357.01        348.61         7.51 o                         
   0  -1   4        536.00        467.12         9.47 o                         
   1  -1   4        325.38        315.70        10.06 o                         
   2  -1   4          6.67          9.38         1.04 o                         
   3  -1   4        267.89        269.00         5.75 o                         
   4  -1   4         31.90         29.14         1.53 o                         
   5  -1   4         12.44         11.84         1.29 o                         
   6  -1   4         20.62         18.81         1.53 o                         
   7  -1   4          0.19          0.29         0.48 o                         
  -7   0   4         71.74         70.01         1.42 o                         
  -6   0   4         70.46         77.09         1.62 o                         
  -5   0   4         50.36         56.87         1.40 o                         
  -4   0   4         13.84          8.78         0.94 o                         
  -2   0   4        104.12        112.44         2.37 o                         
  -1   0   4       1140.00       1036.45        20.75 o                         
   0   0   4       5091.34       5041.53       101.07 o                         
   1   0   4          0.04          0.29         0.14 o                         
   2   0   4          5.45          4.38         0.42 o                         
   3   0   4        222.48        224.44         4.86 o                         
   4   0   4         43.88         41.21         1.72 o                         
   5   0   4          7.43          9.17         1.05 o                         
   6   0   4         32.64         29.15         1.43 o                         
   7   0   4         15.40         13.96         0.74 o                         
  -7   1   4          1.62          2.52         0.38 o                         
  -6   1   4          2.52          2.18         0.38 o                         
  -5   1   4         10.03         10.64         1.16 o                         
  -4   1   4         49.24         50.74         1.66 o                         
  -2   1   4         56.28         55.43         1.44 o                         
  -1   1   4         79.27         67.73         1.56 o                         
   0   1   4          5.33          5.54         0.37 o                         
   1   1   4         44.47         38.21         1.05 o                         
   2   1   4         61.61         54.95         1.41 o                         
   3   1   4        672.19        718.65        14.68 o                         
   4   1   4         18.53         21.21         1.24 o                         
   5   1   4         68.75         67.71         2.77 o                         
   6   1   4         17.34         14.67         0.74 o                         
   7   1   4         12.34         12.42         0.74 o                         
  -7   2   4          0.16         -0.29         0.29 o                         
  -6   2   4          0.20          0.27         0.81 o                         
  -5   2   4         12.30         12.61         1.72 o                         
  -4   2   4        153.72        160.28         7.19 o                         
  -2   2   4          0.78          0.33         0.23 o                         
  -1   2   4         58.38         54.79         1.42 o                         
   0   2   4        380.89        355.92         8.57 o                         
   1   2   4        165.42        145.06         3.26 o                         
   2   2   4        135.92        150.07         4.94 o                         
   3   2   4          5.55          7.53         1.15 o                         
   4   2   4         57.48         61.62         1.72 o                         
   5   2   4          5.35          6.12         0.72 o                         
   6   2   4          9.02          9.68         1.24 o                         
   7   2   4          5.76          4.68         0.57 o                         
  -7   3   4         69.91         72.80         2.30 o                         
  -6   3   4          2.27          3.53         0.76 o                         
  -5   3   4          0.74          0.01         0.39 o                         
  -4   3   4          5.07          3.83         1.05 o                         
  -3   3   4         23.73         20.63         1.08 o                         
  -2   3   4       1247.46       1319.13        26.63 o                         
  -1   3   4         69.44         68.42         2.49 o                         
   0   3   4        588.77        559.93        11.48 o                         
   1   3   4          2.67          4.65         0.76 o                         
   2   3   4         45.02         40.33         1.21 o                         
   3   3   4          0.11          0.12         0.37 o                         
   4   3   4        258.26        278.31         5.94 o                         
   5   3   4        143.92        144.43         4.50 o                         
   6   3   4         14.05         14.48         0.67 o                         
  -7   4   4        124.22        123.54         3.74 o                         
  -5   4   4          9.31         10.35         0.81 o                         
  -4   4   4          8.68          9.37         0.86 o                         
  -3   4   4         17.08         15.32         0.97 o                         
  -2   4   4        178.45        177.64         3.87 o                         
  -1   4   4        191.31        183.86         3.27 o                         
   0   4   4        560.72        531.01        15.32 o                         
   1   4   4         53.93         56.05         1.61 o                         
   2   4   4         14.95         13.70         0.67 o                         
   3   4   4          0.02          0.53         0.41 o                         
   4   4   4        109.31        105.49         2.54 o                         
   5   4   4          1.07          0.12         0.30 o                         
   6   4   4          6.03          6.47         0.49 o                         
  -7   5   4          0.00          0.38         0.29 o                         
  -6   5   4          0.08          0.10         0.29 o                         
  -5   5   4         26.26         27.81         0.91 o                         
  -4   5   4         33.59         35.34         1.06 o                         
  -3   5   4        319.71        328.05         5.68 o                         
  -2   5   4          0.36          0.41         0.40 o                         
  -1   5   4         28.83         28.52         0.90 o                         
   0   5   4          5.23          6.17         0.80 o                         
   1   5   4        111.04        108.29         3.64 o                         
   2   5   4          7.79         10.16         0.64 o                         
   3   5   4         11.58         10.68         0.60 o                         
   4   5   4          2.18          1.22         0.37 o                         
   5   5   4         52.85         50.96         1.35 o                         
  -6   6   4         52.76         52.73         1.28 o                         
  -5   6   4         84.43         79.43         1.83 o                         
  -4   6   4          8.45          7.89         0.91 o                         
  -3   6   4         44.17         45.95         1.19 o                         
  -2   6   4          0.40          0.56         0.48 o                         
  -1   6   4        103.57        108.17         2.13 o                         
   0   6   4         40.01         45.84         1.49 o                         
   1   6   4          5.57          4.20         0.76 o                         
   2   6   4        299.20        305.89         9.23 o                         
   3   6   4        104.48        106.16         3.64 o                         
   4   6   4          9.64          7.73         1.34 o                         
   5   6   4          9.87          8.60         0.76 o                         
  -5   7   4          0.33          0.74         0.30 o                         
  -4   7   4          0.02          0.67         0.57 o                         
  -3   7   4          4.77          6.11         0.86 o                         
  -2   7   4         10.08          9.71         0.87 o                         
  -1   7   4         12.63         13.03         0.76 o                         
   0   7   4          1.89          2.51         0.43 o                         
   1   7   4         10.25         11.65         1.34 o                         
   2   7   4         93.28         90.15         3.16 o                         
   3   7   4         37.72         38.14         1.82 o                         
  -5   8   4         10.21         10.32         0.67 o                         
  -4   8   4        194.43        196.58         5.76 o                         
  -3   8   4        174.77        169.79         5.08 o                         
  -2   8   4         26.53         25.23         1.15 o                         
  -1   8   4         22.65         19.77         0.96 o                         
   0   8   4          0.05         -0.38         0.57 o                         
   1   8   4          1.37          2.35         0.67 o                         
   2   8   4         82.55         74.77         4.02 o                         
   3   8   4        155.64        142.86         4.42 o                         
  -3   9   4         28.33         28.77         1.05 o                         
  -2   9   4          7.39          5.16         0.67 o                         
   1   9   4          9.62         11.27         0.96 o                         
  -1  -9   5          0.05          0.38         0.86 o                         
   0  -9   5          8.47          9.65         0.96 o                         
   1  -9   5        209.35        207.62         6.15 o                         
   2  -9   5          0.92          0.74         0.29 o                         
   3  -9   5          4.98          5.28         0.45 o                         
  -3  -8   5          9.14          6.40         1.72 o                         
  -2  -8   5          8.99          7.45         1.34 o                         
  -1  -8   5          0.08          0.48         0.76 o                         
   0  -8   5        121.36        119.42         4.02 o                         
   1  -8   5        236.69        255.35         7.59 o                         
   2  -8   5         60.30         61.81         1.53 o                         
   3  -8   5          0.09          0.03         0.25 o                         
   4  -8   5          3.39          3.55         0.40 o                         
   5  -8   5          0.74          1.24         0.29 o                         
  -5  -7   5         19.45         19.69         0.96 o                         
  -4  -7   5         23.71         20.83         1.15 o                         
  -3  -7   5         18.34         17.21         0.94 o                         
  -2  -7   5          4.30          4.68         1.15 o                         
  -1  -7   5          1.52          1.75         0.81 o                         
   0  -7   5          0.83          0.90         0.72 o                         
   1  -7   5         19.61         18.51         0.84 o                         
   2  -7   5         95.07        101.92         3.68 o                         
   3  -7   5        182.73        198.64         5.31 o                         
   4  -7   5         29.03         26.90         0.72 o                         
   5  -7   5          0.36          0.26         0.23 o                         
  -6  -6   5          3.83          3.15         0.48 o                         
  -5  -6   5          0.60          0.29         0.32 o                         
  -4  -6   5         10.27          9.79         0.98 o                         
  -3  -6   5         42.50         40.04         1.35 o                         
  -2  -6   5        835.00        954.09        27.36 o                         
  -1  -6   5         15.86         16.67         0.91 o                         
   0  -6   5          1.01          0.30         0.36 o                         
   1  -6   5          5.49          4.58         0.49 o                         
   2  -6   5         10.44          9.55         0.61 o                         
   3  -6   5          7.15          9.23         0.53 o                         
   4  -6   5          1.53          1.48         0.26 o                         
   5  -6   5          0.20         -0.15         0.51 o                         
   6  -6   5          7.52          6.02         0.48 o                         
  -6  -5   5         18.63         16.08         0.67 o                         
  -5  -5   5         45.12         45.81         1.28 o                         
  -4  -5   5          0.05          0.60         0.39 o                         
  -3  -5   5          1.00          1.10         0.47 o                         
  -2  -5   5         33.22         34.94         2.53 o                         
  -1  -5   5         68.50         69.98         1.93 o                         
   0  -5   5          0.11          0.07         0.35 o                         
   1  -5   5          0.11          1.11         0.46 o                         
   2  -5   5          1.54          2.11         0.41 o                         
   3  -5   5          0.00         -0.22         0.29 o                         
   4  -5   5          0.03         -0.28         0.28 o                         
   5  -5   5          0.35          0.05         0.29 o                         
   6  -5   5          5.96          5.69         0.49 o                         
  -7  -4   5         33.56         33.09         0.88 o                         
  -6  -4   5          3.46          2.90         0.50 o                         
  -5  -4   5          0.04          0.33         0.62 o                         
  -4  -4   5         30.12         27.83         0.97 o                         
  -3  -4   5          5.13          5.39         0.86 o                         
  -2  -4   5         19.96         20.06         1.38 o                         
  -1  -4   5       1490.73       1590.10        31.94 o                         
   0  -4   5        130.61        123.53         2.91 o                         
   1  -4   5         50.78         51.64         1.35 o                         
   2  -4   5          7.29          7.33         0.64 o                         
   3  -4   5         26.64         22.61         0.89 o                         
   4  -4   5         30.53         26.62         0.80 o                         
   5  -4   5        161.38        140.15         5.32 o                         
   6  -4   5         30.09         24.83         0.85 o                         
  -7  -3   5        114.44        111.40         2.44 o                         
  -6  -3   5          2.99          2.20         0.41 o                         
  -5  -3   5         16.57         17.91         0.95 o                         
  -4  -3   5          4.42          3.93         0.57 o                         
  -3  -3   5        227.27        228.65         6.72 o                         
  -2  -3   5         11.28         11.08         1.24 o                         
  -1  -3   5        974.72        998.58        20.23 o                         
   0  -3   5        115.13        134.64         3.08 o                         
   1  -3   5        128.53        135.94         4.41 o                         
   2  -3   5         34.34         25.40         0.91 o                         
   3  -3   5         45.61         50.51         1.16 o                         
   4  -3   5         51.28         51.04         1.23 o                         
   5  -3   5         22.66         19.87         0.84 o                         
   6  -3   5          0.20         -0.76         0.95 o                         
  -7  -2   5          1.46          1.26         0.30 o                         
  -6  -2   5         25.09         27.68         1.05 o                         
  -5  -2   5          9.33          9.74         1.34 o                         
  -4  -2   5         31.42         34.15         1.03 o                         
  -3  -2   5         24.67         27.36         1.24 o                         
  -2  -2   5         71.12         74.01         1.79 o                         
  -1  -2   5          8.91          8.69         0.96 o                         
   0  -2   5        567.98        572.40        16.55 o                         
   1  -2   5        197.91        170.98         5.29 o                         
   2  -2   5        264.74        273.49        11.45 o                         
   3  -2   5         22.85         22.64         1.82 o                         
   4  -2   5          2.15          1.19         0.41 o                         
   5  -2   5         21.44         20.07         0.88 o                         
   6  -2   5         84.39         72.34         2.68 o                         
   7  -2   5          0.20         -0.19         0.57 o                         
  -7  -1   5         13.37         13.39         0.91 o                         
  -6  -1   5        183.79        197.57         3.51 o                         
  -5  -1   5        123.25        149.84         3.45 o                         
  -4  -1   5        125.11        135.44         2.51 o                         
  -3  -1   5         65.67         66.46         1.99 o                         
  -2  -1   5         10.99         11.46         0.76 o                         
  -1  -1   5        680.21        695.59        14.04 o                         
   0  -1   5       1398.95       1310.45        31.76 o                         
   1  -1   5         41.56         54.02         2.20 o                         
   2  -1   5        178.97        170.65         3.73 o                         
   3  -1   5          3.27          2.03         0.46 o                         
   4  -1   5          6.09          5.30         0.61 o                         
   5  -1   5        146.59        157.31         3.56 o                         
   6  -1   5          0.97          1.80         0.46 o                         
   7  -1   5          2.95          4.49         0.96 o                         
  -7   0   5          8.01          7.16         0.63 o                         
  -6   0   5         43.10         49.98         1.23 o                         
  -5   0   5         19.66         19.80         1.11 o                         
  -4   0   5        165.24        175.95         3.17 o                         
  -2   0   5         78.40         79.86         3.73 o                         
  -1   0   5          4.53          4.78         0.41 o                         
   0   0   5       1204.76       1129.84        36.49 o                         
   1   0   5        733.69        721.56        20.06 o                         
   2   0   5        115.78        101.53         2.40 o                         
   3   0   5         25.61         26.10         1.01 o                         
   4   0   5          0.69          0.57         0.42 o                         
   5   0   5        157.71        169.19         3.76 o                         
   6   0   5         32.55         33.27         1.05 o                         
  -7   1   5          5.81          5.34         0.56 o                         
  -6   1   5         42.95         45.41         1.17 o                         
  -5   1   5          0.01          0.08         0.64 o                         
  -4   1   5        169.82        183.95         3.34 o                         
  -3   1   5        535.94        644.58        28.06 o                         
  -2   1   5         99.81         83.88         1.96 o                         
  -1   1   5          0.17         -0.38         0.38 o                         
   0   1   5          4.18          5.81         0.50 o                         
   1   1   5        375.49        375.22        11.12 o                         
   2   1   5         95.78         91.16         2.26 o                         
   3   1   5         23.16         22.36         1.24 o                         
   4   1   5         49.44         49.13         2.01 o                         
   5   1   5          4.60          3.90         0.64 o                         
   6   1   5          0.49          0.00         0.32 o                         
   7   1   5          1.15          0.48         0.48 o                         
  -7   2   5          0.87          0.67         0.29 o                         
  -6   2   5         10.59         10.54         1.24 o                         
  -5   2   5          1.47          1.50         0.71 o                         
  -4   2   5         10.08          8.59         0.87 o                         
  -3   2   5          6.34          7.10         0.68 o                         
  -2   2   5        150.47        135.11         3.09 o                         
  -1   2   5         22.55         22.38         0.94 o                         
   0   2   5         67.69         61.24         2.30 o                         
   1   2   5          9.38          9.84         1.15 o                         
   2   2   5        425.73        448.18         7.53 o                         
   3   2   5         46.86         48.94         2.10 o                         
   4   2   5         34.34         36.18         1.25 o                         
   5   2   5          0.69          0.40         0.37 o                         
   6   2   5          2.17          2.92         0.49 o                         
  -7   3   5          0.12          0.00         0.29 o                         
  -6   3   5          3.83          2.98         0.43 o                         
  -5   3   5         21.90         22.31         0.85 o                         
  -4   3   5         25.22         26.40         1.17 o                         
  -3   3   5         11.27          8.69         0.90 o                         
  -2   3   5        428.98        459.59         9.56 o                         
  -1   3   5        191.87        204.80         6.53 o                         
   0   3   5         80.62         75.32         2.97 o                         
   1   3   5         48.26         47.28         1.38 o                         
   2   3   5         29.21         28.52         0.86 o                         
   3   3   5          9.19          8.70         0.66 o                         
   4   3   5         52.22         55.44         1.27 o                         
   5   3   5          0.11          0.24         0.57 o                         
   6   3   5          3.45          3.48         0.51 o                         
  -7   4   5          5.82          8.02         0.57 o                         
  -6   4   5         18.21         17.58         0.96 o                         
  -5   4   5          2.20          2.28         0.51 o                         
  -4   4   5         13.98         14.72         1.24 o                         
  -3   4   5         59.04         62.22         1.74 o                         
  -2   4   5         85.43         99.22         2.37 o                         
  -1   4   5        269.39        258.33         5.47 o                         
   0   4   5         11.39         11.34         1.12 o                         
   1   4   5          1.86          2.23         2.01 o                         
   2   4   5          1.61          2.45         0.72 o                         
   3   4   5         13.76         15.78         1.48 o                         
   4   4   5          2.58          2.01         0.44 o                         
   5   4   5          1.17          0.14         0.33 o                         
   6   4   5          6.68          5.83         0.57 o                         
  -7   5   5         46.38         49.65         1.53 o                         
  -6   5   5         34.49         36.32         1.34 o                         
  -5   5   5         23.95         22.55         1.15 o                         
  -4   5   5          2.54          2.42         0.37 o                         
  -3   5   5        156.37        167.48         3.04 o                         
  -2   5   5          0.29          0.76         0.40 o                         
  -1   5   5        558.94        602.93        13.12 o                         
   0   5   5         77.46         76.88         2.03 o                         
   1   5   5         33.15         34.28         1.50 o                         
   2   5   5        237.67        267.62         6.53 o                         
   3   5   5          1.63          2.08         0.44 o                         
   4   5   5          0.63          0.48         0.39 o                         
   5   5   5        122.11        119.71         4.22 o                         
  -5   6   5          4.16          3.71         1.00 o                         
  -4   6   5         99.29         99.94         6.65 o                         
  -3   6   5         58.51         58.30         1.65 o                         
  -2   6   5          3.15          2.59         0.46 o                         
  -1   6   5        201.84        223.84         4.85 o                         
   0   6   5         10.45         12.11         1.00 o                         
   1   6   5         51.70         54.97         2.39 o                         
   2   6   5          7.38          5.83         0.91 o                         
   3   6   5         37.14         36.24         1.21 o                         
   4   6   5          0.36          0.99         0.53 o                         
  -5   7   5          0.10          0.19         0.29 o                         
  -4   7   5         14.54         11.94         0.76 o                         
  -3   7   5         22.10         22.08         0.97 o                         
  -2   7   5          0.87          1.20         0.40 o                         
  -1   7   5         44.39         47.18         4.39 o                         
   0   7   5        140.25        146.68         4.70 o                         
   1   7   5          6.29          5.54         0.96 o                         
   2   7   5          1.29          0.48         1.81 o                         
   3   7   5         17.87         17.48         0.96 o                         
   4   7   5          0.01         -0.19         0.29 o                         
  -4   8   5         34.50         34.61         1.24 o                         
  -3   8   5         14.41         14.23         0.76 o                         
  -2   8   5          7.85          6.97         0.67 o                         
  -1   8   5          3.38          2.34         0.37 o                         
   0   8   5         66.19         65.62         2.30 o                         
   1   8   5          4.37          3.82         0.67 o                         
   2   8   5          4.87          3.72         0.57 o                         
  -2   9   5          2.04          1.05         0.48 o                         
   0  -9   6        211.81        161.19         4.90 o                         
   1  -9   6         76.59         79.04         1.88 o                         
   2  -9   6          7.03          7.07         0.57 o                         
   3  -9   6          0.15          0.38         0.29 o                         
  -1  -8   6          6.25          4.68         1.15 o                         
   0  -8   6         31.50         34.79         1.53 o                         
   1  -8   6        236.24        242.73         7.20 o                         
   2  -8   6         29.60         28.96         0.77 o                         
   3  -8   6          6.82          6.41         0.70 o                         
   4  -8   6          0.33          0.10         0.20 o                         
  -4  -7   6         54.22         49.82         1.82 o                         
  -2  -7   6         10.53         10.60         1.62 o                         
  -1  -7   6         28.55         29.22         1.62 o                         
   0  -7   6          0.09          0.95         0.35 o                         
   1  -7   6        166.24        186.65         4.00 o                         
   2  -7   6        143.85        148.38         3.22 o                         
   3  -7   6         93.50         97.01         2.33 o                         
   4  -7   6         11.44         12.04         0.46 o                         
   5  -7   6         17.97         19.00         0.60 o                         
  -5  -6   6        130.98        126.85         2.78 o                         
  -4  -6   6        150.58        153.65         3.39 o                         
  -3  -6   6         77.42         81.79         2.97 o                         
  -2  -6   6         28.59         25.80         1.72 o                         
  -1  -6   6          0.27          0.44         0.46 o                         
   0  -6   6         29.94         31.95         0.95 o                         
   1  -6   6        216.49        222.49         4.72 o                         
   2  -6   6        917.40        926.25        18.66 o                         
   3  -6   6          3.73          4.30         0.47 o                         
   4  -6   6          2.53          1.24         0.29 o                         
   5  -6   6          6.00          6.11         0.43 o                         
   6  -6   6         13.68         12.13         0.57 o                         
  -6  -5   6          0.19          0.18         0.43 o                         
  -5  -5   6         96.68         98.42         2.30 o                         
  -4  -5   6          0.25          1.08         0.50 o                         
  -3  -5   6         23.56         21.64         1.21 o                         
  -2  -5   6          3.72          4.87         1.24 o                         
  -1  -5   6          0.01          1.33         0.49 o                         
   0  -5   6         11.22          9.79         0.68 o                         
   1  -5   6         28.46         28.97         1.00 o                         
   2  -5   6         70.36         73.88         1.79 o                         
   3  -5   6          7.98          7.00         0.52 o                         
   4  -5   6         72.65         69.23         1.52 o                         
   5  -5   6         47.91         47.73         1.31 o                         
   6  -5   6         11.78         10.22         0.59 o                         
  -6  -4   6         30.97         29.75         0.95 o                         
  -5  -4   6         14.06         14.51         0.84 o                         
  -4  -4   6         50.05         50.92         1.82 o                         
  -3  -4   6          8.99          9.83         0.90 o                         
  -2  -4   6         15.13         16.99         1.01 o                         
  -1  -4   6        239.25        258.34         5.40 o                         
   0  -4   6          6.67          7.86         0.71 o                         
   1  -4   6         29.34         28.05         0.98 o                         
   2  -4   6         71.59         68.02         1.38 o                         
   3  -4   6        251.75        259.77         5.50 o                         
   4  -4   6         14.92         13.77         0.99 o                         
   5  -4   6          3.13          4.63         0.60 o                         
   6  -4   6          0.41          0.52         0.33 o                         
  -7  -3   6         14.44         10.79         0.50 o                         
  -6  -3   6          1.17          0.91         0.34 o                         
  -5  -3   6          9.76         13.87         1.58 o                         
  -4  -3   6          2.71          2.42         0.53 o                         
  -3  -3   6         43.42         47.69         1.53 o                         
  -2  -3   6          4.97          9.02         0.81 o                         
  -1  -3   6          1.67          2.48         0.76 o                         
   0  -3   6         54.05         48.67         2.30 o                         
   1  -3   6         58.92         69.29         3.16 o                         
   2  -3   6        129.08        123.72         2.27 o                         
   3  -3   6         21.05         19.97         0.74 o                         
   4  -3   6          0.41          1.54         0.41 o                         
   5  -3   6         22.06         18.41         1.15 o                         
   6  -3   6          3.01          2.43         0.44 o                         
  -7  -2   6         14.10         10.58         0.54 o                         
  -5  -2   6          0.01         -0.48         0.86 o                         
  -4  -2   6        131.78        138.92         2.64 o                         
  -3  -2   6        144.24        154.09         3.45 o                         
  -2  -2   6         83.15         83.68         2.19 o                         
  -1  -2   6        304.62        334.59         9.93 o                         
   0  -2   6       1632.60       1783.88        50.69 o                         
   1  -2   6          0.56          0.48         0.48 o                         
   2  -2   6        117.16        121.43         2.25 o                         
   3  -2   6         50.69         54.97         1.12 o                         
   4  -2   6         48.29         44.81         1.32 o                         
   5  -2   6         71.20         66.91         1.75 o                         
   6  -2   6         66.53         37.79         2.39 o                         
  -7  -1   6          0.77          0.81         0.34 o                         
  -6  -1   6        239.20        257.19         5.50 o                         
  -5  -1   6         72.16         81.11         2.16 o                         
  -4  -1   6         29.78         29.93         0.95 o                         
  -3  -1   6          2.16          1.74         0.42 o                         
  -2  -1   6        212.74        206.87         6.25 o                         
  -1  -1   6       1191.54       1165.30        23.49 o                         
   0  -1   6         20.22         30.67         1.43 o                         
   1  -1   6         57.43         56.53         2.30 o                         
   2  -1   6         13.06         12.32         1.15 o                         
   3  -1   6         34.27         30.41         0.93 o                         
   4  -1   6         21.03         21.51         0.98 o                         
   5  -1   6          0.06         -0.17         0.40 o                         
  -7   0   6          6.19          5.68         0.49 o                         
  -6   0   6         71.77         83.03         2.16 o                         
  -5   0   6        179.34        164.69         3.76 o                         
  -4   0   6          0.02         -0.16         0.35 o                         
  -3   0   6         54.16         55.02         1.30 o                         
  -2   0   6        117.27        103.58         3.35 o                         
  -1   0   6        762.98        760.86        15.45 o                         
   0   0   6         44.89         47.81         1.91 o                         
   1   0   6        110.15        128.10         4.22 o                         
   2   0   6        248.54        241.03         5.10 o                         
   3   0   6         18.39         19.13         0.88 o                         
   4   0   6         63.81         70.40         2.96 o                         
   5   0   6        176.01        182.57         4.03 o                         
   6   0   6        126.33        124.42         2.78 o                         
  -7   1   6         18.72         18.27         1.58 o                         
  -6   1   6         15.35         14.28         1.54 o                         
  -5   1   6        164.11        137.21         3.25 o                         
  -4   1   6          2.27          1.81         0.37 o                         
  -3   1   6         79.47         78.07         1.65 o                         
  -2   1   6         75.03         78.76         2.87 o                         
  -1   1   6         42.15         39.49         1.82 o                         
   0   1   6          7.48          7.07         0.96 o                         
   1   1   6        314.67        339.57        10.31 o                         
   2   1   6         82.85         84.87         2.18 o                         
   3   1   6         61.19         59.01         1.59 o                         
   4   1   6          5.04          5.47         0.71 o                         
   5   1   6          0.17          0.05         0.57 o                         
   6   1   6         20.32         21.80         0.85 o                         
  -7   2   6          3.51          2.55         0.40 o                         
  -6   2   6          4.03          4.40         0.64 o                         
  -5   2   6         56.67         50.59         1.72 o                         
  -4   2   6         11.86          8.78         0.83 o                         
  -3   2   6        171.92        162.81         2.99 o                         
  -2   2   6         51.17         43.18         1.52 o                         
  -1   2   6         25.32         22.36         1.62 o                         
   0   2   6         87.41         85.01         3.26 o                         
   1   2   6         21.71         20.74         1.34 o                         
   2   2   6         30.15         36.51         1.62 o                         
   3   2   6         45.75         44.43         1.32 o                         
   4   2   6          0.25          1.08         0.44 o                         
   5   2   6         40.24         39.86         1.82 o                         
   6   2   6          0.00          0.10         0.34 o                         
  -7   3   6         59.18         50.41         1.63 o                         
  -6   3   6         36.70         35.10         1.10 o                         
  -5   3   6         53.69         56.17         1.62 o                         
  -4   3   6          5.28          1.39         0.50 o                         
  -3   3   6          0.58          0.65         0.44 o                         
  -2   3   6         20.03         15.31         0.84 o                         
  -1   3   6          5.24          5.89         0.96 o                         
   0   3   6          5.04          6.41         0.89 o                         
   1   3   6          2.89          5.16         1.15 o                         
   2   3   6         71.42         72.61         3.44 o                         
   3   3   6         54.71         55.04         1.55 o                         
   4   3   6         29.23         31.08         1.07 o                         
   5   3   6         41.21         37.52         5.35 o                         
   6   3   6          0.10         -0.19         0.29 o                         
  -7   4   6          0.06          0.67         0.29 o                         
  -6   4   6          2.36          1.34         0.38 o                         
  -5   4   6         65.00         67.50         1.45 o                         
  -4   4   6          0.95          2.04         0.46 o                         
  -3   4   6          6.81          4.98         0.68 o                         
  -2   4   6         10.26          9.97         0.84 o                         
  -1   4   6        181.76        187.04         4.10 o                         
   0   4   6         47.72         48.48         1.26 o                         
   1   4   6         33.13         32.40         1.72 o                         
   2   4   6          6.12          7.84         0.89 o                         
   3   4   6         47.34         48.94         1.45 o                         
   4   4   6          3.60          1.53         0.67 o                         
   5   4   6         48.52         47.90         1.40 o                         
  -6   5   6          8.60          7.83         0.57 o                         
  -5   5   6         58.21         56.71         1.25 o                         
  -4   5   6        264.87        279.81         4.83 o                         
  -3   5   6          7.79          6.85         0.65 o                         
  -2   5   6         28.07         30.68         1.07 o                         
  -1   5   6         58.59         72.11         2.06 o                         
   0   5   6         32.19         35.11         1.18 o                         
   1   5   6          4.56          7.64         1.43 o                         
   2   5   6         87.66         90.42         3.16 o                         
   3   5   6          2.23          1.49         0.49 o                         
   4   5   6          5.01          3.72         0.67 o                         
   5   5   6         13.95         14.16         0.72 o                         
  -6   6   6         16.65         19.59         0.86 o                         
  -5   6   6          0.01         -0.27         0.27 o                         
  -4   6   6         18.12         18.06         0.68 o                         
  -3   6   6         89.36         91.44         2.23 o                         
  -2   6   6         20.58         21.98         0.96 o                         
  -1   6   6          9.41          8.92         0.77 o                         
   0   6   6          3.87          3.43         0.50 o                         
   1   6   6        139.85        159.80         5.08 o                         
   2   6   6         62.18         67.90         2.58 o                         
   3   6   6          1.48          1.05         0.48 o                         
   4   6   6         12.53         12.99         0.64 o                         
  -5   7   6         21.14         20.83         0.86 o                         
  -4   7   6          2.73          3.34         0.48 o                         
  -3   7   6         20.70         20.95         0.85 o                         
  -2   7   6         37.02         38.45         1.14 o                         
  -1   7   6         66.38         68.02         1.72 o                         
   0   7   6         53.63         51.63         2.01 o                         
   1   7   6         16.64         14.43         0.96 o                         
   2   7   6          0.33         -0.19         0.38 o                         
   3   7   6          9.50          9.93         0.67 o                         
  -4   8   6         11.68         10.13         0.57 o                         
  -3   8   6          1.15          0.67         0.29 o                         
  -2   8   6          7.58          7.25         0.58 o                         
  -1   8   6          1.64          0.35         0.48 o                         
   0   8   6         54.82         50.30         1.82 o                         
   1   8   6          8.54          9.27         0.67 o                         
   2   8   6          3.04          3.25         0.57 o                         
   0  -9   7        157.44        149.20         4.41 o                         
   2  -9   7          4.99          4.58         0.48 o                         
   0  -8   7         52.89         54.11         1.91 o                         
   1  -8   7        145.31        150.70         2.70 o                         
   2  -8   7         13.15         12.16         0.62 o                         
   3  -8   7          7.32          6.79         0.41 o                         
   4  -8   7          0.14          0.33         0.20 o                         
  -1  -7   7          6.39          6.59         1.15 o                         
   0  -7   7         22.92         25.43         0.95 o                         
   1  -7   7        760.98        863.34        17.39 o                         
   2  -7   7          3.42          4.17         0.60 o                         
   3  -7   7          1.41          1.10         0.27 o                         
   4  -7   7         18.93         18.79         0.57 o                         
   5  -7   7         13.77         16.82         0.67 o                         
  -5  -6   7        146.19        135.33         4.12 o                         
  -4  -6   7        200.45        194.83         4.17 o                         
  -3  -6   7         56.02         54.98         2.20 o                         
  -1  -6   7          7.92          8.31         0.81 o                         
   0  -6   7         26.24         28.50         2.15 o                         
   1  -6   7        483.45        522.22        10.65 o                         
   2  -6   7          9.86         10.43         0.61 o                         
   3  -6   7        413.16        453.41         7.61 o                         
   4  -6   7         38.73         39.56         0.96 o                         
   5  -6   7          2.69          4.01         0.48 o                         
  -6  -5   7          0.60         -0.11         0.23 o                         
  -5  -5   7         20.00         19.74         0.81 o                         
  -4  -5   7         90.52        105.04         3.11 o                         
  -3  -5   7         43.10         43.67         1.52 o                         
  -2  -5   7         12.75         13.92         0.89 o                         
  -1  -5   7         10.12         11.85         1.53 o                         
   0  -5   7         18.08         20.23         0.88 o                         
   1  -5   7          0.17         -0.05         0.34 o                         
   2  -5   7        903.88        963.52        19.76 o                         
   3  -5   7         30.85         31.90         0.85 o                         
   4  -5   7         32.35         32.33         1.58 o                         
   5  -5   7         15.80         17.26         1.15 o                         
   6  -5   7          0.12         -0.38         0.38 o                         
  -6  -4   7         11.60         10.94         0.54 o                         
  -5  -4   7          8.77          7.64         0.68 o                         
  -4  -4   7        546.07        624.07        12.79 o                         
  -3  -4   7        465.77        488.25         8.23 o                         
  -2  -4   7          1.33          1.05         0.80 o                         
  -1  -4   7         98.16        109.17         2.24 o                         
   0  -4   7         25.39         27.29         0.98 o                         
   1  -4   7          4.60          3.60         0.41 o                         
   2  -4   7       1191.36       1232.20        20.19 o                         
   3  -4   7         82.43         83.75         1.67 o                         
   4  -4   7        201.66        208.47         6.31 o                         
   5  -4   7          8.68          8.75         0.64 o                         
   6  -4   7         14.81         14.81         0.86 o                         
  -7  -3   7          3.84          2.64         0.41 o                         
  -6  -3   7         23.49         22.90         0.81 o                         
  -5  -3   7         14.88         16.10         0.95 o                         
  -4  -3   7         12.22         13.37         1.42 o                         
  -3  -3   7          0.41          1.55         0.64 o                         
  -2  -3   7         82.81         86.85         1.56 o                         
  -1  -3   7         73.88         74.30         1.53 o                         
   0  -3   7         42.55         43.55         1.11 o                         
   1  -3   7         60.43         65.47         1.62 o                         
   2  -3   7        217.58        232.78         4.04 o                         
   3  -3   7        531.37        562.89         9.36 o                         
   4  -3   7         37.57         36.05         1.26 o                         
   5  -3   7          6.29          6.47         0.64 o                         
   6  -3   7          0.02          0.48         1.15 o                         
  -7  -2   7         46.17         41.32         1.08 o                         
  -6  -2   7         15.37         13.58         0.74 o                         
  -5  -2   7         31.12         35.68         1.67 o                         
  -4  -2   7          0.00         -0.03         0.36 o                         
  -3  -2   7         13.37         10.85         0.74 o                         
  -2  -2   7        217.20        204.75         3.14 o                         
  -1  -2   7        143.19        157.79         2.49 o                         
   0  -2   7         30.52         27.91         1.34 o                         
   1  -2   7          0.01          0.82         0.35 o                         
   2  -2   7         23.66         22.11         1.23 o                         
   3  -2   7       1142.02       1164.98        19.13 o                         
   4  -2   7          0.13          0.86         0.40 o                         
   5  -2   7          0.87          0.90         0.48 o                         
   6  -2   7          2.28          1.24         0.86 o                         
  -7  -1   7         50.83         40.92         1.20 o                         
  -6  -1   7        101.61        110.38         2.61 o                         
  -5  -1   7          5.68          6.38         0.81 o                         
  -4  -1   7          1.87          2.41         0.42 o                         
  -3  -1   7         49.75         51.04         1.08 o                         
  -2  -1   7         79.89         79.18         1.41 o                         
  -1  -1   7        137.49        119.82         1.95 o                         
   0  -1   7        203.73        195.53         5.09 o                         
   1  -1   7          2.44          1.42         0.36 o                         
   2  -1   7         59.03         48.97         1.16 o                         
   3  -1   7         29.73         25.39         1.25 o                         
   4  -1   7        376.37        392.56        11.46 o                         
   5  -1   7         92.08         94.89         2.27 o                         
   6  -1   7         28.75         25.42         1.82 o                         
  -7   0   7         55.83         43.99         2.92 o                         
  -6   0   7        116.72        105.69         2.87 o                         
  -5   0   7          3.45          5.56         0.80 o                         
  -4   0   7          9.22          8.92         0.80 o                         
  -3   0   7          1.71          1.33         0.38 o                         
  -2   0   7          3.55          3.94         0.39 o                         
  -1   0   7        235.30        230.18         5.03 o                         
   0   0   7       2201.05       2342.40        62.86 o                         
   1   0   7        177.35        178.20         6.43 o                         
   2   0   7         86.96         84.23         3.06 o                         
   3   0   7         55.05         57.90         1.72 o                         
   4   0   7        258.90        272.81         5.81 o                         
   5   0   7        129.32        129.33         3.31 o                         
   6   0   7          1.21          0.57         0.57 o                         
  -7   1   7         18.78         19.27         0.69 o                         
  -6   1   7         83.26         73.60         1.93 o                         
  -5   1   7         35.61         32.48         1.32 o                         
  -4   1   7         79.75         82.35         1.70 o                         
  -3   1   7         18.31         18.93         0.81 o                         
  -2   1   7         60.20         55.55         1.16 o                         
  -1   1   7         98.58         96.71         1.69 o                         
   0   1   7        226.23        243.02         4.23 o                         
   1   1   7        118.78        105.03         2.03 o                         
   2   1   7          0.20          1.72         0.67 o                         
   3   1   7         11.24         10.32         1.05 o                         
   4   1   7         20.02         20.52         0.99 o                         
   5   1   7         15.98         17.85         0.88 o                         
   6   1   7          3.33          2.87         0.57 o                         
  -7   2   7          2.55          2.07         0.96 o                         
  -6   2   7          5.87          6.26         0.56 o                         
  -5   2   7         13.88          8.89         1.47 o                         
  -4   2   7          4.13          2.68         0.46 o                         
  -3   2   7         10.42         10.40         0.69 o                         
  -2   2   7         40.96         46.68         1.20 o                         
  -1   2   7          2.18          2.59         0.46 o                         
   0   2   7          0.08         -0.22         0.39 o                         
   1   2   7        459.45        514.27        10.55 o                         
   3   2   7          3.27          2.77         0.57 o                         
   4   2   7         32.42         33.72         1.58 o                         
   5   2   7         63.56         61.40         2.20 o                         
   6   2   7         21.43         22.75         0.96 o                         
  -7   3   7          0.00         -0.19         0.19 o                         
  -6   3   7          0.19          0.53         0.32 o                         
  -5   3   7        137.46        127.20         2.91 o                         
  -4   3   7         47.81         41.39         1.35 o                         
  -3   3   7         14.97         15.68         1.24 o                         
  -2   3   7         19.31         19.04         0.85 o                         
  -1   3   7         26.98         23.17         1.14 o                         
   0   3   7         36.61         40.49         1.32 o                         
   1   3   7        122.81        116.14         6.23 o                         
   2   3   7         74.31         70.69         2.58 o                         
   3   3   7         49.89         51.62         2.10 o                         
   4   3   7         39.26         46.12         1.35 o                         
   5   3   7         52.78         51.83         1.82 o                         
  -6   4   7         30.76         27.94         1.77 o                         
  -5   4   7          7.65          6.19         0.65 o                         
  -4   4   7         24.24         27.17         1.03 o                         
  -3   4   7          1.24          0.70         0.39 o                         
  -2   4   7         13.96         14.33         0.84 o                         
  -1   4   7         12.56         13.16         0.76 o                         
   0   4   7         63.27         65.95         1.79 o                         
   1   4   7          5.40          4.61         0.72 o                         
   2   4   7         32.66         39.57         1.82 o                         
   3   4   7          2.32          2.20         0.57 o                         
   4   4   7          9.26         10.18         0.67 o                         
   5   4   7         27.61         26.19         1.05 o                         
  -6   5   7         20.45         20.35         0.86 o                         
  -5   5   7          0.46          0.49         0.28 o                         
  -4   5   7        150.92        158.31         3.42 o                         
  -3   5   7         34.61         35.87         0.99 o                         
  -2   5   7          0.55          0.53         0.43 o                         
  -1   5   7          5.91          4.79         0.71 o                         
   0   5   7         16.63         16.30         0.88 o                         
   1   5   7          2.68          3.57         0.64 o                         
   2   5   7          0.80          0.98         0.95 o                         
   3   5   7         36.07         34.66         1.05 o                         
   4   5   7          1.61          1.27         0.30 o                         
  -5   6   7         18.99         17.86         0.64 o                         
  -4   6   7         63.46         66.89         2.25 o                         
  -3   6   7          1.95          2.23         0.48 o                         
  -2   6   7          0.20          0.00         0.37 o                         
  -1   6   7         17.23         19.80         0.91 o                         
   0   6   7          2.27          2.34         0.53 o                         
   2   6   7         60.89         65.32         2.30 o                         
   3   6   7         24.96         24.41         0.84 o                         
  -4   7   7          0.00         -0.19         0.29 o                         
  -3   7   7          3.31          2.63         0.33 o                         
  -2   7   7          4.31          4.17         0.55 o                         
  -1   7   7         31.41         31.22         0.98 o                         
   0   7   7         20.71         19.97         1.15 o                         
   1   7   7          0.57          0.19         0.38 o                         
   2   7   7          1.78          1.24         0.38 o                         
  -3   8   7          8.00          8.02         0.57 o                         
  -2   8   7          3.92          3.45         0.46 o                         
  -1   8   7          0.23          0.38         0.48 o                         
   0   8   7          0.58          0.38         0.38 o                         
   1   8   7          2.47          2.29         0.57 o                         
   1  -9   8          0.11         -0.10         0.29 o                         
   0  -8   8          0.29          0.10         0.38 o                         
   1  -8   8          8.18          7.79         0.67 o                         
   2  -8   8          5.02          5.28         0.41 o                         
   3  -8   8          0.06          0.05         0.20 o                         
  -1  -7   8         22.77         24.65         1.24 o                         
   0  -7   8          1.60          1.38         0.34 o                         
   1  -7   8          5.77          5.36         0.54 o                         
   2  -7   8         18.11         17.77         0.68 o                         
   3  -7   8         73.67         76.88         2.01 o                         
   4  -7   8          0.25          0.89         0.43 o                         
  -5  -6   8         60.01         50.42         1.72 o                         
  -4  -6   8         17.04         17.38         0.91 o                         
  -1  -6   8          5.08          7.28         0.74 o                         
   0  -6   8          5.63          5.79         0.96 o                         
   1  -6   8          7.69          9.19         0.64 o                         
   2  -6   8         32.48         35.29         1.05 o                         
   3  -6   8         49.18         48.94         1.25 o                         
   4  -6   8         18.63         17.77         0.61 o                         
   5  -6   8          2.75          2.67         0.48 o                         
  -5  -5   8         41.32         38.25         1.08 o                         
  -4  -5   8        333.59        351.94         7.32 o                         
  -3  -5   8          1.14          1.07         0.67 o                         
  -2  -5   8         14.20         13.98         0.91 o                         
  -1  -5   8         11.14          9.82         0.77 o                         
   0  -5   8        117.06        126.04         2.81 o                         
   1  -5   8        123.47        125.87         2.81 o                         
   2  -5   8        369.33        386.16         7.93 o                         
   3  -5   8          0.08         -0.17         0.30 o                         
   4  -5   8         11.02         11.94         0.96 o                         
   5  -5   8         12.92         14.43         0.67 o                         
  -6  -4   8         19.18         18.42         0.64 o                         
  -5  -4   8         31.06         30.45         1.01 o                         
  -4  -4   8        336.92        372.61         6.34 o                         
  -3  -4   8         25.50         28.15         0.95 o                         
  -2  -4   8          3.87          5.27         0.53 o                         
  -1  -4   8         22.47         22.63         0.91 o                         
   0  -4   8          4.08          5.48         0.64 o                         
   1  -4   8         17.22         17.54         0.77 o                         
   2  -4   8        166.10        166.65         3.63 o                         
   3  -4   8          8.95          9.68         0.91 o                         
   4  -4   8          1.00          0.82         0.32 o                         
   5  -4   8          0.14         -0.10         0.38 o                         
  -6  -3   8         23.81         22.22         0.74 o                         
  -5  -3   8         29.34         31.82         1.72 o                         
  -4  -3   8          0.02          0.29         0.49 o                         
  -3  -3   8        628.02        656.14        10.93 o                         
  -2  -3   8         23.68         21.78         0.86 o                         
  -1  -3   8          2.80          2.65         0.39 o                         
   0  -3   8         97.05         99.87         1.93 o                         
   1  -3   8         18.93         17.66         0.71 o                         
   2  -3   8        469.62        508.21        10.35 o                         
   3  -3   8        321.60        336.84         6.94 o                         
   4  -3   8         27.50         29.62         1.34 o                         
   5  -3   8          4.70          3.82         0.48 o                         
  -7  -2   8         15.10         13.41         0.67 o                         
  -6  -2   8         20.34         19.40         0.81 o                         
  -5  -2   8        107.75        129.21         3.05 o                         
  -4  -2   8        109.30        116.40         2.24 o                         
  -3  -2   8       1772.25       1774.69        73.26 o                         
  -2  -2   8         93.45         92.03         1.60 o                         
  -1  -2   8          0.01          0.32         0.33 o                         
   0  -2   8         28.70         32.05         1.14 o                         
   1  -2   8         46.39         42.90         1.04 o                         
   2  -2   8          5.43          4.00         0.46 o                         
   3  -2   8        629.25        654.00        10.82 o                         
   4  -2   8        145.67        154.36         3.39 o                         
  -7  -1   8          4.42          4.46         0.53 o                         
  -6  -1   8         43.22         44.61         1.28 o                         
  -5  -1   8         15.07         12.61         0.88 o                         
  -4  -1   8          0.41          1.00         0.35 o                         
  -3  -1   8         64.87         59.68         1.18 o                         
  -2  -1   8        164.58        168.37         2.64 o                         
  -1  -1   8        220.62        229.57         3.48 o                         
   0  -1   8        320.73        326.38         5.52 o                         
   1  -1   8        216.56        225.65         3.90 o                         
   2  -1   8          6.47          6.25         0.48 o                         
   3  -1   8          9.23          8.22         0.72 o                         
   4  -1   8         29.99         32.11         1.62 o                         
   5  -1   8         21.83         22.17         1.24 o                         
  -7   0   8         60.18         65.73         1.25 o                         
  -6   0   8        238.53        228.53         4.89 o                         
  -5   0   8         34.00         34.64         1.25 o                         
  -4   0   8          7.86          7.89         0.66 o                         
  -3   0   8         35.74         35.38         1.01 o                         
  -2   0   8        803.53        765.57        10.97 o                         
  -1   0   8         64.44         66.15         1.23 o                         
   0   0   8        132.68        125.56         2.03 o                         
   1   0   8         26.63         24.31         0.82 o                         
   2   0   8          6.93          6.82         0.77 o                         
   3   0   8         15.06         12.90         1.15 o                         
   4   0   8        580.96        654.36        18.78 o                         
   5   0   8         12.36         14.04         0.96 o                         
  -7   1   8         32.08         37.07         0.94 o                         
  -6   1   8         27.18         22.52         1.62 o                         
  -5   1   8         34.28         36.11         1.32 o                         
  -4   1   8          0.08          0.36         0.29 o                         
  -3   1   8          0.03          0.60         0.35 o                         
  -2   1   8        246.40        239.21         3.61 o                         
  -1   1   8          1.22          2.88         0.60 o                         
   0   1   8         38.42         34.83         1.02 o                         
   1   1   8         47.84         46.24         1.16 o                         
   2   1   8        101.74         99.01         2.40 o                         
   3   1   8        103.86        102.81         3.45 o                         
   4   1   8          0.01         -0.29         0.48 o                         
   5   1   8         57.21         53.17         1.91 o                         
   6   1   8         22.33         19.40         0.96 o                         
  -7   2   8         10.74          8.03         0.48 o                         
  -6   2   8          6.29          3.81         0.48 o                         
  -5   2   8        318.26        323.39         9.72 o                         
  -4   2   8         85.26         90.66         1.88 o                         
  -3   2   8          9.26          8.07         1.05 o                         
  -2   2   8         42.77         37.59         1.10 o                         
  -1   2   8         79.13         74.88         1.60 o                         
   0   2   8        168.91        171.50         3.80 o                         
   1   2   8        221.14        215.91         6.62 o                         
   2   2   8         34.83         37.62         1.28 o                         
   3   2   8          0.78          1.05         0.57 o                         
   4   2   8          1.88          2.20         0.76 o                         
   5   2   8         98.50        101.40         3.16 o                         
  -6   3   8          6.66          5.64         0.48 o                         
  -5   3   8        128.19        115.85         2.68 o                         
  -4   3   8          1.39          1.84         0.41 o                         
  -3   3   8         27.53         23.52         0.88 o                         
  -2   3   8        206.32        210.60         3.90 o                         
  -1   3   8        200.42        201.77         5.95 o                         
   0   3   8        120.10        124.88         2.91 o                         
   1   3   8         39.46         41.01         1.35 o                         
   2   3   8          0.69          0.43         0.43 o                         
   3   3   8         33.94         32.64         1.14 o                         
   4   3   8         12.06         11.94         0.86 o                         
   5   3   8          0.73          0.57         0.29 o                         
  -6   4   8         60.01         56.87         1.38 o                         
  -5   4   8          1.16          0.89         0.26 o                         
  -4   4   8        115.95        107.30         2.61 o                         
  -3   4   8         66.38         72.74         1.96 o                         
  -2   4   8          3.81          2.49         0.47 o                         
  -1   4   8         45.86         49.46         1.23 o                         
   0   4   8        101.40        104.39         2.06 o                         
   1   4   8         41.70         44.78         1.38 o                         
   2   4   8        201.53        217.28         4.68 o                         
   3   4   8          5.92          5.68         0.60 o                         
   4   4   8         28.99         28.30         2.10 o                         
  -5   5   8          0.45          0.65         0.25 o                         
  -4   5   8         54.90         48.12         1.08 o                         
  -3   5   8         88.92         97.42         2.33 o                         
  -2   5   8         25.61         25.44         0.98 o                         
  -1   5   8         25.48         28.30         1.05 o                         
   0   5   8         43.23         45.27         1.16 o                         
   1   5   8        213.87        253.38         7.68 o                         
   2   5   8         47.52         44.48         1.28 o                         
   3   5   8          0.13          0.05         0.34 o                         
   4   5   8          9.73         10.60         0.67 o                         
  -5   6   8         17.39         14.62         0.76 o                         
  -4   6   8        157.98        154.69         3.32 o                         
  -3   6   8         53.68         54.11         1.43 o                         
  -2   6   8         21.69         21.61         0.84 o                         
  -1   6   8         15.67         16.62         1.96 o                         
   0   6   8         29.16         28.20         1.19 o                         
   1   6   8          6.38          7.45         0.86 o                         
   2   6   8         84.79         77.43         2.58 o                         
   3   6   8          7.83          5.06         0.67 o                         
  -4   7   8          0.12          0.00         0.29 o                         
  -3   7   8         44.58         44.01         1.14 o                         
  -2   7   8          0.80          0.62         0.30 o                         
  -1   7   8          0.08          0.38         0.34 o                         
   0   7   8         10.41         10.22         0.76 o                         
   1   7   8          3.36          4.30         0.57 o                         
   2   7   8          4.07          4.58         0.57 o                         
   0  -8   9         32.06         32.31         1.24 o                         
   1  -8   9         29.96         30.22         0.81 o                         
   2  -8   9          4.78          5.69         0.37 o                         
  -1  -7   9        218.40        215.06         4.48 o                         
   0  -7   9          0.16          0.19         0.27 o                         
   1  -7   9         80.30         83.54         1.89 o                         
   2  -7   9         24.52         23.04         0.68 o                         
   3  -7   9         18.57         18.34         0.57 o                         
  -2  -6   9        101.72        109.70         3.45 o                         
   0  -6   9         44.62         50.34         1.32 o                         
   1  -6   9         58.52         62.58         1.56 o                         
   2  -6   9        198.16        200.78         4.24 o                         
   3  -6   9          3.43          3.26         1.05 o                         
   4  -6   9          0.69          0.84         0.23 o                         
  -5  -5   9          9.21          7.09         0.72 o                         
  -4  -5   9          3.68          4.94         0.74 o                         
  -3  -5   9         10.15          9.45         0.85 o                         
  -2  -5   9          9.27         10.44         0.68 o                         
  -1  -5   9         97.52         99.88         2.30 o                         
   0  -5   9        330.14        336.28         6.98 o                         
   1  -5   9         68.87         73.54         1.79 o                         
   2  -5   9         51.50         55.93         1.42 o                         
   3  -5   9          0.12          0.19         0.23 o                         
   4  -5   9         36.83         38.19         0.98 o                         
   5  -5   9         37.32         46.57         1.53 o                         
  -6  -4   9         54.20         54.04         1.29 o                         
  -5  -4   9          5.51          5.94         1.53 o                         
  -4  -4   9          1.17          1.83         0.34 o                         
  -3  -4   9          2.62          2.14         0.41 o                         
  -2  -4   9          0.07          0.02         0.34 o                         
  -1  -4   9         56.18         53.63         1.27 o                         
   0  -4   9         13.96         14.23         0.69 o                         
   1  -4   9          0.72          0.68         0.30 o                         
   2  -4   9        153.97        160.70         3.49 o                         
   3  -4   9         18.78         21.03         1.34 o                         
   4  -4   9         32.62         36.39         1.01 o                         
   5  -4   9         12.62         14.62         0.86 o                         
  -6  -3   9          3.40          3.26         0.43 o                         
  -5  -3   9          6.83          6.69         0.68 o                         
  -4  -3   9        479.85        542.52         9.11 o                         
  -3  -3   9          0.05          0.22         0.34 o                         
  -2  -3   9          5.05          5.72         0.53 o                         
  -1  -3   9         27.71         28.88         0.85 o                         
   0  -3   9          0.53          1.25         0.34 o                         
   1  -3   9         30.40         26.63         1.01 o                         
   2  -3   9        454.28        479.96         8.02 o                         
   3  -3   9         77.27         82.55         1.96 o                         
   4  -3   9          1.36          0.76         0.48 o                         
  -6  -2   9          0.71          0.81         0.57 o                         
  -5  -2   9          1.24          1.82         0.43 o                         
  -4  -2   9        115.14        126.37         2.39 o                         
  -3  -2   9        106.37        110.47         1.84 o                         
  -2  -2   9         95.01        101.05         1.73 o                         
  -1  -2   9          2.09          3.57         0.44 o                         
   0  -2   9         27.01         25.02         0.91 o                         
   1  -2   9         26.04         23.91         0.77 o                         
   2  -2   9        400.29        418.78         7.03 o                         
   3  -2   9         33.82         35.20         0.95 o                         
   4  -2   9         14.96         15.02         0.90 o                         
  -6  -1   9         23.33         24.62         0.84 o                         
  -4  -1   9         24.46         25.60         1.04 o                         
  -3  -1   9        406.74        415.36         7.07 o                         
  -2  -1   9         56.44         55.44         1.12 o                         
  -1  -1   9        492.95        458.78        18.07 o                         
   0  -1   9          3.20          2.10         0.48 o                         
   1  -1   9          1.20          1.74         0.35 o                         
   2  -1   9          4.82          4.70         0.49 o                         
   3  -1   9        798.29        879.94        18.25 o                         
   4  -1   9        117.78        125.36         4.02 o                         
  -6   0   9         14.32         12.83         0.71 o                         
  -5   0   9          7.57          6.02         1.34 o                         
  -4   0   9         68.17         73.53         1.58 o                         
  -3   0   9        818.77        818.78        13.56 o                         
  -2   0   9        792.42        853.25        12.22 o                         
  -1   0   9        138.39        135.63         3.10 o                         
   0   0   9         77.37         76.12         1.77 o                         
   1   0   9          4.65          6.98         0.86 o                         
   2   0   9         26.75         26.53         1.01 o                         
   3   0   9        486.22        544.52        15.84 o                         
   4   0   9          9.46          8.21         0.86 o                         
   5   0   9        211.99        225.47         6.63 o                         
  -6   1   9          1.24          1.08         0.27 o                         
  -5   1   9          5.35          5.25         0.71 o                         
  -4   1   9        100.07        106.27         1.79 o                         
  -3   1   9         13.26         15.41         0.77 o                         
  -2   1   9         13.01         12.73         0.69 o                         
  -1   1   9          0.05          0.43         0.35 o                         
   0   1   9          6.03          7.52         0.58 o                         
   1   1   9         12.75         14.98         0.78 o                         
   2   1   9          2.57          3.72         0.96 o                         
   3   1   9         36.66         36.13         1.62 o                         
   4   1   9        189.33        197.93         5.95 o                         
   5   1   9          5.43          4.49         0.57 o                         
  -6   2   9          0.06          0.54         0.25 o                         
  -5   2   9         12.03         10.40         0.67 o                         
  -4   2   9          1.20          0.68         0.56 o                         
  -3   2   9          3.68          3.13         0.39 o                         
  -2   2   9        268.28        275.40         4.79 o                         
  -1   2   9        364.54        377.96         7.94 o                         
   0   2   9          8.87          6.19         0.80 o                         
   1   2   9          0.96          1.35         0.46 o                         
   2   2   9         21.97         23.94         1.10 o                         
   3   2   9          0.97          1.34         0.48 o                         
   4   2   9        205.66        202.47         6.05 o                         
   5   2   9         60.22         56.07         1.82 o                         
  -6   3   9          0.18          0.21         0.29 o                         
  -5   3   9          3.48          2.80         0.44 o                         
  -4   3   9          6.29          7.47         0.81 o                         
  -3   3   9         21.40         22.15         0.83 o                         
  -2   3   9         16.18         16.58         0.76 o                         
  -1   3   9         13.42         13.42         0.91 o                         
   0   3   9         73.88         77.16         2.03 o                         
   1   3   9         14.20         14.49         0.74 o                         
   2   3   9          0.24          1.13         0.44 o                         
   3   3   9         18.77         21.27         0.96 o                         
   4   3   9         14.55         14.81         0.86 o                         
  -5   4   9         36.21         29.19         0.71 o                         
  -4   4   9        167.47        170.00         2.99 o                         
  -3   4   9         23.56         27.38         1.01 o                         
  -2   4   9          3.25          4.03         0.51 o                         
  -1   4   9          1.25          0.71         0.42 o                         
   0   4   9          5.93          5.94         0.55 o                         
   1   4   9         71.80         81.74         2.03 o                         
   2   4   9          6.17          5.53         0.64 o                         
   3   4   9          5.84          6.28         0.55 o                         
   4   4   9         24.67         24.28         0.96 o                         
  -5   5   9         95.30         82.82         2.54 o                         
  -4   5   9         24.05         23.68         0.86 o                         
  -3   5   9         59.32         62.55         1.59 o                         
  -2   5   9          6.30          6.19         0.60 o                         
  -1   5   9          2.83          4.01         0.76 o                         
   0   5   9          0.01          0.83         0.31 o                         
   1   5   9         30.37         31.43         1.05 o                         
   2   5   9         53.64         54.24         1.39 o                         
   3   5   9          1.04          0.86         0.48 o                         
  -4   6   9         85.58         73.81         7.76 o                         
  -3   6   9          5.87          6.41         0.46 o                         
  -2   6   9         24.24         25.65         0.84 o                         
  -1   6   9          1.00          0.84         0.30 o                         
   0   6   9          2.90          3.53         0.67 o                         
   1   6   9         25.46         23.03         1.05 o                         
   2   6   9         43.33         42.56         1.53 o                         
  -2   7   9          0.16         -0.19         0.25 o                         
  -1   7   9         27.51         25.81         1.15 o                         
   0   7   9          9.98         10.99         0.76 o                         
   0  -8  10          6.64          6.78         0.67 o                         
   1  -8  10         20.39         22.27         0.86 o                         
  -1  -7  10          2.85          2.96         0.81 o                         
   0  -7  10          0.03          0.26         0.23 o                         
   1  -7  10          9.27          8.98         0.47 o                         
   2  -7  10          2.35          2.80         0.34 o                         
   3  -7  10         49.00         47.55         1.08 o                         
  -2  -6  10         47.57         47.71         1.72 o                         
  -1  -6  10        117.15        111.89         2.47 o                         
   0  -6  10          0.21         -0.05         0.33 o                         
   1  -6  10         12.72         10.88         0.62 o                         
   2  -6  10         21.75         22.65         0.68 o                         
   3  -6  10         14.46         14.61         0.50 o                         
  -4  -5  10         29.50         29.25         1.43 o                         
  -3  -5  10          6.51          5.74         0.69 o                         
  -2  -5  10         13.59         12.16         0.63 o                         
  -1  -5  10        112.14        103.90         2.37 o                         
   0  -5  10         66.70         66.35         1.62 o                         
   1  -5  10         49.91         55.40         1.42 o                         
   2  -5  10         18.79         18.12         0.68 o                         
   3  -5  10          0.54          0.43         0.20 o                         
   4  -5  10          3.61          3.72         0.48 o                         
  -5  -4  10         24.73         22.23         0.74 o                         
  -4  -4  10         11.36         12.16         0.59 o                         
  -3  -4  10         96.87         93.23         2.30 o                         
  -2  -4  10          2.74          3.89         0.93 o                         
  -1  -4  10         21.55         22.75         0.79 o                         
   0  -4  10         12.11          9.74         0.58 o                         
   1  -4  10          9.86         12.42         0.68 o                         
   2  -4  10          0.00          0.55         0.30 o                         
   3  -4  10         25.00         27.86         0.84 o                         
   4  -4  10          7.30          7.45         0.67 o                         
  -5  -3  10        115.24        128.78         2.85 o                         
  -4  -3  10         65.32         66.96         1.40 o                         
  -3  -3  10          8.20          8.30         0.84 o                         
  -2  -3  10         24.40         26.12         0.83 o                         
  -1  -3  10          1.69          1.57         0.31 o                         
   0  -3  10        282.95        253.39         4.38 o                         
   1  -3  10         12.65         10.46         0.59 o                         
   2  -3  10         41.94         43.78         1.35 o                         
   3  -3  10         66.02         69.58         1.62 o                         
   4  -3  10          7.75          8.02         0.76 o                         
  -6  -2  10          2.27          1.91         0.34 o                         
  -5  -2  10        140.84        148.69         3.29 o                         
  -4  -2  10        103.30        111.72         3.73 o                         
  -3  -2  10        157.03        174.95         2.73 o                         
  -2  -2  10         27.98         26.62         0.75 o                         
  -1  -2  10          9.41         10.38         0.59 o                         
   0  -2  10        239.38        231.34         4.03 o                         
   1  -2  10          6.17          7.10         0.54 o                         
   2  -2  10         90.95         97.29         1.86 o                         
   3  -2  10          0.35          0.62         0.32 o                         
  -6  -1  10          5.09          6.23         0.53 o                         
  -5  -1  10         83.29         83.08         2.03 o                         
  -4  -1  10          2.63          2.64         0.53 o                         
  -3  -1  10        550.97        609.90        10.18 o                         
  -2  -1  10          9.31          8.50         0.73 o                         
  -1  -1  10        247.41        250.26         3.79 o                         
   0  -1  10         45.79         45.14         1.08 o                         
   1  -1  10         41.84         33.31         0.90 o                         
   2  -1  10         14.43         13.46         1.12 o                         
   4  -1  10         10.95         10.89         0.96 o                         
  -6   0  10         11.44         11.95         0.46 o                         
  -5   0  10          0.01          0.19         0.43 o                         
  -4   0  10         88.20         93.48         1.84 o                         
  -3   0  10        424.06        470.71         7.94 o                         
  -2   0  10         35.29         32.94         0.81 o                         
  -1   0  10        247.43        256.28         3.87 o                         
   0   0  10         28.27         26.17         0.93 o                         
   1   0  10          8.63          7.49         0.58 o                         
   2   0  10         43.12         45.17         1.53 o                         
   4   0  10          6.53          6.69         0.76 o                         
   5   0  10         25.83         25.52         1.24 o                         
  -6   1  10          7.46          7.47         0.44 o                         
  -5   1  10          2.25          1.30         0.37 o                         
  -4   1  10         46.67         50.01         1.22 o                         
  -3   1  10          9.33         10.91         0.87 o                         
  -2   1  10        975.68       1037.79        17.11 o                         
  -1   1  10         11.05         11.70         0.71 o                         
   0   1  10         26.05         25.49         0.76 o                         
   1   1  10         13.99         17.01         0.88 o                         
   2   1  10          0.11          0.48         0.48 o                         
   3   1  10        102.41        100.71         3.35 o                         
   4   1  10        284.35        291.72         8.57 o                         
  -6   2  10          5.61          4.90         0.39 o                         
  -5   2  10          1.81          1.31         0.64 o                         
  -4   2  10         30.56         31.56         1.18 o                         
  -3   2  10         26.64         29.15         0.75 o                         
  -2   2  10        932.76       1009.65        16.64 o                         
  -1   2  10         89.72         94.06         1.89 o                         
   0   2  10        126.64        140.32         3.25 o                         
   1   2  10         25.33         27.45         1.24 o                         
   2   2  10         11.91         10.22         0.96 o                         
   3   2  10         26.55         26.95         1.24 o                         
   4   2  10        126.57        127.11         3.83 o                         
  -5   3  10          0.74          0.21         0.25 o                         
  -4   3  10         50.20         46.07         1.28 o                         
  -3   3  10         17.43         17.56         0.84 o                         
  -2   3  10        101.96        111.15         2.14 o                         
  -1   3  10        133.14        150.22         2.78 o                         
   0   3  10          0.96          0.94         0.35 o                         
   1   3  10          0.93          0.93         0.44 o                         
   2   3  10          0.05          0.20         0.39 o                         
   3   3  10         33.28         35.27         1.34 o                         
   4   3  10         56.91         60.76         2.01 o                         
  -5   4  10          6.14          3.56         0.47 o                         
  -4   4  10         63.92         65.57         1.29 o                         
  -3   4  10         35.84         35.88         1.19 o                         
  -2   4  10         12.30         13.65         0.65 o                         
  -1   4  10        922.00        990.00        16.36 o                         
   0   4  10         34.33         35.06         0.92 o                         
   1   4  10          9.18          9.71         1.24 o                         
   2   4  10          8.77          9.91         0.64 o                         
  -4   5  10         27.09         24.37         0.80 o                         
  -3   5  10         24.81         25.67         0.80 o                         
  -2   5  10         19.30         18.54         0.72 o                         
  -1   5  10         78.96         82.54         1.93 o                         
   0   5  10         31.73         34.37         1.01 o                         
   1   5  10          0.46          0.80         0.43 o                         
   2   5  10         65.67         65.66         1.56 o                         
  -3   6  10          5.24          4.51         0.39 o                         
  -2   6  10          8.58          9.12         0.54 o                         
  -1   6  10         47.85         52.00         1.28 o                         
   0   6  10        174.83        172.97         5.19 o                         
   1   6  10         43.27         46.01         1.63 o                         
  -1  -7  11          0.64          0.67         0.57 o                         
   0  -7  11          0.08          0.20         0.24 o                         
   1  -7  11         14.74         13.72         0.47 o                         
  -2  -6  11         21.10         17.01         1.15 o                         
  -1  -6  11          0.06          0.14         0.33 o                         
   0  -6  11          7.70          8.80         0.47 o                         
   1  -6  11         22.72         23.04         0.68 o                         
   2  -6  11          3.74          4.59         0.34 o                         
   3  -6  11         68.44         69.11         3.02 o                         
  -4  -5  11          5.05          4.78         0.96 o                         
  -3  -5  11          6.72          6.21         0.76 o                         
  -2  -5  11          7.77          7.47         0.50 o                         
  -1  -5  11          9.23          6.57         0.50 o                         
   0  -5  11         12.26         12.04         0.54 o                         
   1  -5  11         10.95         11.08         0.54 o                         
   2  -5  11          0.38          0.19         0.20 o                         
   3  -5  11          2.21          2.67         0.48 o                         
  -5  -4  11          0.11          0.76         0.38 o                         
  -4  -4  11          0.07         -0.19         0.38 o                         
  -3  -4  11          4.75          5.10         0.55 o                         
  -2  -4  11          0.04          0.32         0.30 o                         
  -1  -4  11        186.99        186.50         3.37 o                         
   0  -4  11         30.36         26.34         0.79 o                         
   1  -4  11         20.85         19.28         0.94 o                         
   2  -4  11          1.23          0.50         0.23 o                         
   3  -4  11          2.24          2.43         0.53 o                         
   4  -4  11          3.41          4.01         0.76 o                         
  -5  -3  11          0.50          0.32         0.72 o                         
  -4  -3  11         26.12         26.77         0.73 o                         
  -3  -3  11          1.27          1.11         0.30 o                         
  -2  -3  11          6.51          5.75         0.68 o                         
  -1  -3  11        106.17        102.34         1.97 o                         
   0  -3  11         90.25         78.61         1.96 o                         
   1  -3  11        115.39        120.04         2.67 o                         
   2  -3  11         27.27         27.96         1.18 o                         
   3  -3  11         14.35         14.21         0.61 o                         
  -5  -2  11         34.00         35.08         1.19 o                         
  -4  -2  11          4.89          4.89         0.46 o                         
  -3  -2  11         95.27         97.51         2.01 o                         
  -2  -2  11         14.45         15.08         0.61 o                         
  -1  -2  11          0.68          0.29         0.29 o                         
   0  -2  11         69.62         73.50         1.50 o                         
   1  -2  11         20.19         19.40         0.88 o                         
   2  -2  11         12.22         13.58         0.59 o                         
   3  -2  11          2.90          2.62         0.38 o                         
  -5  -1  11        121.41        137.65         3.02 o                         
  -4  -1  11          1.90          1.93         0.28 o                         
  -3  -1  11          2.59          5.44         1.05 o                         
  -2  -1  11          0.03          0.02         0.25 o                         
  -1  -1  11          4.84          4.61         0.74 o                         
   0  -1  11          0.99          2.14         0.58 o                         
   1  -1  11        200.88        199.37         3.49 o                         
   2  -1  11         59.68         60.13         2.39 o                         
   3  -1  11          0.77          1.24         0.57 o                         
   4  -1  11        138.51        151.70         4.60 o                         
  -5   0  11         28.01         30.98         0.95 o                         
  -4   0  11          0.69          0.59         0.19 o                         
  -3   0  11         33.28         36.30         0.98 o                         
  -2   0  11         10.34          9.85         0.61 o                         
  -1   0  11         63.27         63.60         1.20 o                         
   0   0  11        113.58        113.53         2.23 o                         
   1   0  11         24.94         24.05         0.77 o                         
   2   0  11         33.38         33.55         1.53 o                         
   3   0  11          2.79          2.39         0.48 o                         
   4   0  11          4.65          5.83         0.67 o                         
  -5   1  11          2.57          4.78         1.05 o                         
  -4   1  11          3.42          2.70         0.66 o                         
  -3   1  11         85.23         87.84         3.83 o                         
  -2   1  11         34.22         35.57         0.95 o                         
  -1   1  11         12.59         12.81         0.73 o                         
   0   1  11         29.59         32.27         0.97 o                         
   1   1  11          0.70          0.76         0.57 o                         
   2   1  11         77.50         72.14         2.49 o                         
   3   1  11         19.75         17.68         0.96 o                         
   4   1  11         19.82         22.55         0.96 o                         
  -5   2  11          1.11          1.18         0.23 o                         
  -4   2  11         23.49         22.94         0.67 o                         
  -3   2  11          3.22          3.94         0.43 o                         
  -2   2  11         63.33         64.93         2.30 o                         
  -1   2  11          0.55          0.37         0.36 o                         
   0   2  11          1.94          2.77         0.76 o                         
   1   2  11          8.55          9.57         1.62 o                         
   2   2  11          0.68          1.05         0.48 o                         
   3   2  11          0.25          0.00         0.38 o                         
  -5   3  11          7.49          8.46         0.47 o                         
  -4   3  11          0.05          0.19         0.32 o                         
  -3   3  11          2.99          2.65         0.39 o                         
  -2   3  11        303.84        309.41         5.28 o                         
  -1   3  11        138.09        142.28         2.58 o                         
   0   3  11          0.15          0.54         0.37 o                         
   1   3  11          0.40          0.41         0.39 o                         
   2   3  11          3.29          3.53         0.67 o                         
   3   3  11          0.49          0.48         0.38 o                         
  -4   4  11         15.76         16.05         0.76 o                         
  -3   4  11          4.14          3.70         0.44 o                         
  -2   4  11        134.31        143.63         3.78 o                         
  -1   4  11        164.05        161.39         2.86 o                         
   0   4  11         53.62         53.06         1.12 o                         
   1   4  11         25.28         23.60         0.84 o                         
   2   4  11          1.68          1.72         0.38 o                         
  -3   5  11         43.75         41.37         1.05 o                         
  -2   5  11          2.63          1.81         0.38 o                         
  -1   5  11         12.82         12.74         0.57 o                         
   0   5  11         17.39         15.57         0.96 o                         
   1   5  11          1.65          1.34         0.48 o                         
  -1  -6  12         46.81         45.64         1.08 o                         
   1  -6  12          9.38         10.38         0.53 o                         
  -3  -5  12         10.13          7.83         0.76 o                         
  -2  -5  12          8.37          8.46         0.53 o                         
  -1  -5  12         24.90         24.37         0.74 o                         
   0  -5  12         38.12         32.36         0.88 o                         
   1  -5  12          0.05          0.43         0.20 o                         
   2  -5  12          0.41          0.29         0.20 o                         
  -4  -4  12          1.64          1.53         0.48 o                         
  -3  -4  12         53.46         54.58         2.49 o                         
  -2  -4  12          4.96          4.26         0.46 o                         
  -1  -4  12          7.71          4.72         0.42 o                         
   0  -4  12          2.62          3.21         1.15 o                         
   1  -4  12         16.24         14.72         0.54 o                         
   2  -4  12         13.79         12.99         0.62 o                         
   3  -4  12         32.75         39.01         1.34 o                         
  -4  -3  12          4.76          4.40         0.57 o                         
  -3  -3  12          0.49         -0.29         0.43 o                         
  -2  -3  12         44.03         40.11         0.92 o                         
  -1  -3  12         20.38         15.75         0.57 o                         
   0  -3  12         31.80         33.86         0.82 o                         
   1  -3  12          0.35          0.68         0.25 o                         
   2  -3  12         15.11         15.38         0.61 o                         
   3  -3  12         30.17         31.64         1.34 o                         
  -4  -2  12          2.07          1.21         0.24 o                         
  -3  -2  12          1.73          1.53         0.41 o                         
  -2  -2  12         45.46         43.08         0.97 o                         
  -1  -2  12         31.23         28.29         0.78 o                         
   0  -2  12        216.44        196.88         3.44 o                         
   1  -2  12          1.08          0.84         0.24 o                         
   2  -2  12         27.30         22.87         0.66 o                         
  -5  -1  12        102.41        115.37         2.51 o                         
  -4  -1  12          1.04          0.88         0.21 o                         
  -3  -1  12          7.53          7.11         0.51 o                         
  -2  -1  12         11.02          9.96         1.01 o                         
  -1  -1  12          5.58          4.78         0.76 o                         
   0  -1  12        369.56        347.11         6.35 o                         
   1  -1  12          0.38          0.06         0.26 o                         
   2  -1  12         11.69         10.89         0.86 o                         
   3  -1  12          1.73          3.82         0.86 o                         
  -5   0  12          0.00         -0.43         0.43 o                         
  -4   0  12          7.39          6.34         0.44 o                         
  -3   0  12         12.79         11.51         0.52 o                         
  -2   0  12         44.86         43.54         1.02 o                         
  -1   0  12          7.89          8.00         0.60 o                         
   0   0  12          2.71          2.51         0.37 o                         
   1   0  12        141.56        133.88         4.22 o                         
   2   0  12          0.88          1.05         0.38 o                         
   3   0  12          9.29          9.27         0.76 o                         
  -5   1  12         73.99         88.20         2.78 o                         
  -4   1  12        207.00        211.75         3.64 o                         
  -3   1  12          4.45          3.62         0.32 o                         
  -2   1  12         16.25         15.94         0.63 o                         
  -1   1  12          0.10          0.36         0.29 o                         
   0   1  12          4.84          4.01         0.86 o                         
   1   1  12        201.18        180.65         5.47 o                         
   2   1  12          9.41         10.13         0.76 o                         
   3   1  12         46.92         46.87         1.63 o                         
  -4   2  12          9.79         11.43         0.60 o                         
  -3   2  12          2.20          1.74         0.26 o                         
  -2   2  12         11.15         11.60         0.53 o                         
  -1   2  12         41.92         38.40         0.92 o                         
   0   2  12          4.26          3.56         0.46 o                         
   1   2  12         47.04         45.01         1.25 o                         
   2   2  12          0.06          0.29         0.38 o                         
  -4   3  12         13.26         13.94         0.72 o                         
  -3   3  12          4.31          5.53         0.44 o                         
  -2   3  12         12.40         11.28         1.15 o                         
  -1   3  12         23.54         22.30         0.64 o                         
   0   3  12          5.46          5.71         0.45 o                         
   1   3  12         31.46         30.68         1.24 o                         
   2   3  12         70.27         71.80         2.30 o                         
  -3   4  12          2.03          2.63         0.37 o                         
  -1   4  12          0.99          0.86         0.38 o                         
   0   4  12          0.07         -0.34         0.39 o                         
  -1  -5  13          7.01          5.73         0.37 o                         
   0  -5  13         22.43         28.54         0.74 o                         
   1  -5  13          7.53          5.47         0.38 o                         
  -3  -4  13          3.24          6.30         0.57 o                         
  -2  -4  13          1.27          0.96         0.53 o                         
  -1  -4  13         17.56         17.82         0.62 o                         
   0  -4  13          5.46          3.79         0.76 o                         
   1  -4  13          6.56          5.22         0.34 o                         
   2  -4  13         10.83         13.21         0.57 o                         
  -3  -3  13         44.23         45.24         1.53 o                         
  -2  -3  13          0.21          0.29         0.38 o                         
  -1  -3  13          0.01         -0.04         0.19 o                         
   0  -3  13         10.34          9.24         0.43 o                         
   1  -3  13         18.98         21.74         0.68 o                         
   2  -3  13          2.77          3.18         0.44 o                         
  -4  -2  13          4.96          4.87         0.67 o                         
  -3  -2  13          0.04         -0.23         0.23 o                         
  -2  -2  13         21.78         26.58         1.53 o                         
  -1  -2  13         40.68         32.33         0.75 o                         
   0  -2  13         54.68         54.06         1.08 o                         
   1  -2  13          0.76          0.60         0.21 o                         
   2  -2  13        106.88         99.17         3.16 o                         
  -4  -1  13          2.76          4.01         0.67 o                         
  -3  -1  13          7.84          6.24         0.46 o                         
  -2  -1  13         37.12         38.44         1.58 o                         
  -1  -1  13        134.34        130.21         2.84 o                         
   0  -1  13          0.59          0.91         0.30 o                         
   1  -1  13          2.65          2.87         0.67 o                         
  -4   0  13          0.39          0.47         0.33 o                         
  -3   0  13         20.40         19.29         0.63 o                         
  -2   0  13          1.42          0.45         0.27 o                         
  -1   0  13         13.08         16.62         0.68 o                         
   0   0  13          4.72          3.72         0.67 o                         
   1   0  13          7.92          4.87         0.67 o                         
   2   0  13         52.39         51.46         1.82 o                         
  -3   1  13          6.39          5.37         0.41 o                         
  -2   1  13          4.52          5.03         0.46 o                         
  -1   1  13          5.66          6.49         0.76 o                         
   0   1  13          3.77          3.53         0.57 o                         
   1   1  13         57.47         52.91         1.29 o                         
   2   1  13         17.77         16.53         0.86 o                         
  -3   2  13         30.59         27.20         0.66 o                         
  -2   2  13          2.19          1.79         0.43 o                         
  -1   2  13         14.71         16.03         0.57 o                         
   0   2  13          1.47          0.81         0.33 o                         
   1   2  13         13.15         12.90         0.76 o                         
  -2   3  13          1.83          1.42         0.25 o                         
  -1   3  13         89.46         85.59         2.00 o                         
   0   3  13          4.06          3.15         0.76 o                         
  -1  -3  14          6.70          5.25         0.48 o                         
   0  -3  14          1.15          0.48         0.29 o                         
  -2  -2  14          1.59          0.27         0.23 o                         
  -1  -2  14          4.80          3.62         0.46 o                         
   0  -2  14          0.81          0.90         0.32 o                         
  -2  -1  14          0.21          0.55         0.23 o                         
  -1  -1  14        124.93        109.44         2.97 o                         
   0  -1  14         20.53         17.58         0.96 o                         
   1  -1  14          0.22          0.57         0.48 o                         
  -2   0  14          0.22          0.59         0.23 o                         
  -1   0  14         22.28         21.60         0.96 o                         
   0   0  14          0.22         -0.38         0.38 o                         
  -1   1  14          0.38          0.07         0.23 o                         
                                                                                
